# Supplementary material for: 30-year trends in major cardiovascular risk factors in the Czech population, Czech MONICA and Czech post-MONICA, 1985 – 2016/17
Source: PLoS One. 2020 May 11;15(5):e0232845. doi: 10.1371/journal.pone.0232845 (PMC7213700; doi:10.1371/journal.pone.0232845)
Supplement: S1 File — (ZIP) [file pone.0232845.s002.zip]

Archive with 1 entries (1 files):
- MONICA_1985-2016_eng.csv
