# Supplementary material for: 30-year trends in major cardiovascular risk factors in the Czech population, Czech MONICA and Czech post-MONICA, 1985 – 2016/17
Source: PLoS One. 2020 May 11;15(5):e0232845. doi: 10.1371/journal.pone.0232845 (PMC7213700; doi:10.1371/journal.pone.0232845)
Supplement: S1 File — (ZIP) [file pone.0232845.s002.zip › MONICA_1985-2016_eng.csv]

Region	SEX	AGE	EDUCATION	SMOKING	cig/day	Aware of hypertension	Medication for hypertension	DBP1	DTK1	SBP2	DBP2	SBP3	DBP3	Total. CHOL	HDL-chol.	Height	Weight	Year of examination	triglycerides	LDL-chol.	lipid-lowering drugs
1	1	48	1	1	5	1	2	166	112	160	112	158	112	5,53	1,17	178	97	1997	2,06	3,42	2
1	1	30	5	2	0	2	2	120	74	114	64	106	68	4,4	1,88	197	87,5	1997	0,54	2,28	2
1	1	44	3	2	0	1	2	140	95	126	90	128	88	5,22	1,4	184	84	1997	0,65	3,52	2
1	1	46	5	3	15	1	1	140	96	136	90	134	94	6,45	0,97	167	85	1997	7,49	0	2
1	2	27	2	3	2	2	2	112	72	102	58	104	60	4,83	1,39	157	56,6	1997	1,55	2,74	2
1	1	34	5	3	10	2	2	130	86	132	84	132	84	5,22	1,82	170	80,5	1997	0,67	3,09	2
1	1	53	3	1	4	2	2	128	88	112	78	122	72	5,21	1,68	177	93	1997	0,94	3,1	1
1	1	34	1	2	0	2	2	116	80	118	80	114	80	5,31	1,37	178	83,2	1997	0,83	3,56	2
1	1	47	5	2	0	2	2	144	102	136	100	136	100	6,61	1,68	184	97,9	1997	4,15	3,05	2
1	1	52	5	1	3	1	1	122	105	120	95	122	94	8	1,16	181,5	102	1997	3,6	5,19	2
1	1	55	5	2	0	2	2	114	80	110	76	110	76	5,25	1,65	170	63,9	1997	1,24	3,04	2
1	1	42	5	1	30	2	2	136	80	134	78	132	78	6,92	1,15	183	102,5	1997	3,25	4,3	2
1	1	58	5	3	40	1	1	150	82	146	84	148	82	6,34	1,36	176	116	1997	2,96	3,63	2
1	1	53	6	3	20	2	2	150	85	135	80	125	78	5,6	1	177	90,1	1997	2,87	3,3	1
1	1	26	3	2	0	2	2	108	72	110	72	110	70	3,58	1,58	178	69,4	1997	0,61	1,73	2
1	1	59	5	3	40	1	1	162	92	156	92	150	90	6,1	1,12	184	115,4	1997	2,38	3,9	2
1	1	57	3	3	40	1	1	175	115	168	110	174	112	6,81	1,42	170	94,9	1997	1,83	4,55	2
1	1	32	5	1	25	2	2	116	82	114	80	118	80	5,97	0,93	176	78	1997	1,33	4,44	2
1	1	55	5	3	20	2	2	154	92	150	88	150	88	5,09	1,35	179	80	1997	1,68	2,97	2
1	1	48	5	1	20	2	2	135	88	122	86	125	85	5,55	1,09	165	66,4	1997	1,54	3,76	2
1	1	33	5	1	20	2	2	112	64	110	62	110	64	4,37	1,99	184	82,2	1997	0,76	2,04	2
1	1	64	5	3	10	1	1	125	84	122	90	130	92	7,36	1,03	173	81,7	1997	2,12	5,37	2
1	1	46	5	3	20	2	2	128	80	126	80	122	80	4,66	1,07	177,5	85,8	1997	2,15	2,61	2
1	1	53	5	2	0	2	2	132	92	130	88	126	88	4,8	1,56	171,5	87,4	1997	1,22	2,69	2
1	1	45	5	2	0	2	2	145	100	145	102	142	102	6,8	1,06	167	73,5	1997	4,58	0	2
1	1	63	5	2	0	2	2	142	86	140	88	140	82	4,42	1,31	178	88,3	1997	1,39	2,48	2
1	1	53	5	3	20	1	1	214	126	212	122	214	122	5,62	0,73	174,5	96,6	1997	6,96	0	2
1	1	33	3	2	0	2	2	112	72	98	72	96	74	5,11	1,91	181	69	1997	0,64	2,91	2
1	1	61	3	3	15	2	2	150	80	146	80	150	78	6,3	1,63	178	79,8	1997	0,76	4,33	2
1	1	63	2	2	0	1	1	146	86	144	82	146	84	6,29	1,1	170	74,2	1997	3,59	3,56	2
1	1	53	1	2	0	1	1	132	82	130	80	128	80	4,63	1,01	173	83,7	1997	3,41	2,07	2
1	1	61	3	3	10	1	2	166	80	158	82	166	82	6,43	1,22	174	80,7	1997	1,97	4,31	2
1	1	46	5	3	5	2	2	102	64	100	64	100	62	4,07	1,45	183	66,9	1997	2,09	1,67	2
1	1	56	5	3	20	2	2	138	78	136	76	136	76	5,37	1,09	178	99,9	1997	3,47	2,7	2
1	1	64	5	3	20	1	1	150	96	144	88	140	84	5,48	1,31	170	92,2	1997	2,25	3,15	2
1	1	60	5	1	20	2	2	118	80	116	78	114	76	6,14	0,86	179	85,2	1997	2,41	4,18	2
1	1	38	1	3	15	2	2	124	84	122	80	120	80	3,94	1,89	181	76,5	1997	0,6	1,78	2
1	2	50	5	2	0	2	2	94	62	98	64	96	64	4,46	1,8	159,5	65,5	1997	0,64	2,37	2
1	2	46	3	2	0	2	2	122	72	118	70	116	70	5,6	1,49	153,5	58,3	1997	1,23	3,55	2
1	2	50	3	2	0	2	2	130	76	126	74	124	74	4,79	1,3	155	51,4	1997	0,82	3,11	2
1	2	54	4	1	30	2	2	112	70	110	70	110	72	6,15	1,81	173	82	1997	1,27	3,76	2
1	2	43	3	1	15	2	2	124	84	120	84	122	84	6,22	2,01	160	62,2	1997	1,04	3,74	0
1	2	37	5	3	10	2	2	112	68	110	68	108	66	3,79	1,23	163	61,4	1997	1,34	1,95	2
1	2	48	3	2	0	1	2	118	78	116	80	116	80	4,71	1,6	167	56,3	1997	0,71	2,79	2
1	2	40	5	3	10	1	1	142	84	140	82	138	82	5,24	0,79	150	83,8	1997	4,14	2,57	2
1	1	41	1	2	0	2	2	96	50	106	80	104	80	7,36	1,13	177	88	1997	3,72	4,54	2
1	2	51	5	3	4	1	2	156	100	148	100	148	102	7,54	1,49	155	116,2	1997	2,98	4,7	2
1	2	52	2	1	20	2	2	110	70	110	70	112	68	6,88	1,2	157	64,5	1997	1,67	4,92	2
1	2	58	4	2	0	2	2	158	94	154	92	152	90	6,57	1,94	158,5	85,1	1997	0,84	4,25	2
1	2	28	5	2	0	2	2	110	70	106	64	104	64	3,35	1,87	166	60	1997	0,57	1,22	2
1	2	49	5	2	0	1	2	138	86	136	84	136	84	4,26	1,35	166,5	77,7	1997	2,31	1,86	2
1	2	31	3	2	0	2	2	122	80	120	78	116	76	4,32	1,86	170	62,6	1997	0,8	2,1	2
1	2	51	3	3	5	2	2	136	86	132	84	130	82	6	1,74	164	88,6	1997	1,26	3,68	2
1	2	44	5	1	20	2	2	134	90	132	88	134	88	8,84	1,22	168	73,4	1997	1,83	6,78	2
1	2	63	3	2	0	1	2	146	88	142	86	140	86	5,93	1,66	169	77,9	1997	1,21	3,72	2
1	2	56	5	1	15	2	2	132	84	132	84	128	82	5,58	0,84	164	98,2	1997	3,53	3,13	2
1	2	43	4	3	20	2	2	108	80	106	80	106	78	5,9	1,6	158	77,4	1997	1,86	3,45	2
1	2	63	3	2	0	1	1	142	86	140	84	138	84	7,83	1,15	163	99,2	1997	4	4,85	2
1	2	54	3	2	0	2	2	142	82	134	80	132	80	6,53	1,64	170,5	84,7	1997	1,55	4,18	2
1	2	62	3	1	8	2	2	140	90	138	88	138	90	5,42	1,58	160	67,4	1997	1,55	3,14	2
1	2	32	3	2	0	2	2	124	70	118	66	112	66	4,93	1,67	165	63,3	1997	1,16	2,73	2
1	1	34	1	2	0	2	2	132	88	128	86	126	86	5,6	1,09	190	108,8	1997	3,83	2,77	2
1	2	64	5	2	0	1	2	140	90	138	88	138	88	5,15	2,02	158	69,9	1997	1,97	2,23	2
1	2	50	3	3	10	2	2	118	74	114	74	114	74	6,08	1,9	168	60,2	1997	1,76	3,38	2
1	2	56	5	1	20	1	2	158	92	156	90	156	88	9,14	1,35	170,5	95,3	1997	2,95	6,45	2
1	2	47	3	1	12	1	2	132	82	130	78	128	80	9,41	1,15	177	75,3	1997	2,88	6,95	2
1	2	33	5	2	0	2	2	122	80	120	78	118	76	5,17	1,6	155	56,1	1997	0,78	3,22	2
1	2	28	5	2	0	2	2	104	64	100	62	102	60	3,62	1,61	178	67,9	1997	0,64	1,72	2
1	2	49	5	2	0	2	2	128	90	126	88	124	86	4,85	1,68	167	97,2	1997	1,38	2,54	1
1	2	42	5	3	15	2	2	104	76	98	70	94	68	5,08	1,27	158	73,9	1997	0,9	3,4	2
1	2	43	5	2	0	2	2	120	78	116	76	120	80	3,16	1,25	164	79,2	1997	1,41	1,27	2
1	2	59	3	2	0	1	1	142	86	140	84	136	82	5,12	1,64	155	68,9	1997	0,84	3,1	2
1	2	35	1	3	1	2	2	110	70	106	68	106	68	5,4	2,36	171	62	1997	0,92	2,62	2
1	2	38	1	2	0	2	2	118	76	116	74	116	74	4,95	2,33	170	63,1	1997	0,75	2,28	2
1	2	38	1	1	4	2	2	126	74	120	72	122	74	5,08	1,35	168	67,6	1997	2,79	2,46	2
1	2	52	5	2	0	1	2	128	78	124	76	122	74	5,16	1,29	155	101,1	1997	1,55	3,17	2
1	2	39	1	1	1	2	2	132	86	130	86	130	82	6,26	2,06	155,5	54,3	1997	1,14	3,68	2
1	2	26	3	2	0	1	2	140	88	138	86	136	86	4,51	1,93	168	71,8	1997	1,07	2,09	2
1	2	30	3	2	0	2	2	126	70	122	66	118	68	3,28	1,87	175	54,1	1997	1,22	0,86	2
1	1	46	5	2	0	2	2	138	76	136	74	132	74	5,08	1,57	169	70,6	1997	1,17	2,98	2
1	2	61	3	2	0	2	2	138	92	136	86	134	86	7,44	1,44	160	69,3	1997	1,93	5,13	2
1	2	44	3	2	0	2	2	126	78	124	76	122	74	4,03	1,46	170	86,4	1997	0,61	2,29	2
1	2	47	3	2	0	2	2	124	76	118	74	120	74	5,58	1,99	164	74,4	1997	1,17	3,06	2
1	2	41	5	2	0	2	2	108	68	106	68	104	66	7,12	2,22	163	64,1	1997	0,9	4,49	2
1	2	40	3	2	0	2	2	140	88	138	86	136	86	7,04	1,54	167	81,7	1997	1,92	4,63	2
1	2	43	3	2	0	2	2	136	94	136	94	134	94	5,18	1,47	166	97,3	1997	1,24	3,15	2
1	2	54	3	2	0	1	1	130	78	126	76	124	74	5,74	1,8	165	69,3	1997	1,54	3,25	2
1	2	40	3	2	0	2	2	126	78	124	76	124	76	4,94	1,49	160,5	68,8	1997	0,91	3,04	2
1	2	60	4	1	10	1	1	132	92	136	94	136	94	5,38	1,33	156	86	1997	2,42	2,95	2
1	2	46	5	1	15	2	2	102	72	98	68	98	68	5,66	1,99	166	67,5	1997	0,92	3,25	2
1	1	50	2	2	0	1	1	134	82	132	80	130	78	5,5	1,15	180	119,7	1997	3,25	2,86	2
1	2	45	3	1	15	2	2	110	70	110	68	112	70	4,96	1,47	160	52,2	1997	0,76	3,14	2
1	2	45	4	2	0	2	2	132	76	130	74	128	72	4,01	1,19	163	58,7	1997	1,84	1,99	2
1	2	40	3	2	0	2	2	106	64	104	60	104	60	4,89	1,58	164,5	61,5	1997	1,03	2,85	2
1	2	53	5	2	0	1	1	130	86	126	84	124	80	7,7	1,26	164	81,9	1997	2,94	5,11	2
1	2	41	1	2	0	2	2	104	76	106	72	104	72	4,47	1,93	168	59,9	1997	0,57	2,27	2
1	2	42	5	1	10	2	2	102	64	98	60	96	60	4,47	1,17	168,5	61,3	1997	0,96	2,87	2
1	1	30	5	2	0	2	2	112	74	112	74	110	72	3,63	1,46	187	79,8	1997	0,58	1,91	2
1	1	54	5	3	30	1	2	126	80	120	76	122	78	5,65	1,57	186	90,1	1997	2,12	3,12	2
1	1	52	5	2	0	2	2	156	96	154	94	154	94	6,86	1,37	173	96,2	1997	3,51	3,89	2
1	1	36	5	2	0	2	2	106	80	108	80	108	80	5,02	1,24	190	85,1	1997	1,44	3,12	2
1	1	58	5	2	0	2	2	130	80	126	80	124	80	6,58	1,4	181	84,6	1997	1,61	4,46	2
1	1	58	5	1	10	1	1	134	84	136	84	132	82	5,91	1,61	169	74,7	1997	1,66	3,54	1
1	1	62	5	1	10	1	2	136	86	134	84	134	84	4,79	1	172	84,9	1997	1,94	2,91	2
1	1	63	5	3	20	1	1	160	100	150	96	152	92	6,26	1,09	167,5	81	1997	2,37	4,09	2
1	1	51	3	3	10	2	2	130	80	134	80	134	80	7,41	2,12	171	72,8	1997	1,92	4,42	2
1	1	55	2	1	20	9	2	160	100	160	96	156	92	5,63	1,53	178	86,4	1997	0,93	3,68	2
1	2	51	3	1	12	2	2	120	70	110	64	110	66	6,39	1,86	161,5	67,9	1997	1,32	3,93	2
1	1	36	5	1	35	2	2	116	80	120	80	120	80	5,56	0,9	166	63,2	1997	2,43	3,56	2
1	2	42	5	1	20	2	2	134	90	128	82	128	84	7,3	0,91	169,5	77,8	1997	2,73	5,15	2
1	1	43	5	2	0	2	2	136	80	128	80	130	76	5,44	1,39	184	102,2	1997	1,39	3,42	2
1	1	42	3	3	15	2	2	130	76	128	78	122	76	7,51	1,24	171	77,2	1997	1,78	5,46	2
1	2	64	4	2	0	1	2	140	82	138	80	138	78	5,47	1,54	159	71,6	1997	2,85	2,64	2
1	1	60	2	3	20	1	2	150	90	144	90	140	90	8,02	0,86	170	84	1997	4,7	0	2
1	1	46	5	1	20	2	2	114	72	110	74	110	72	5,23	1,26	171	92,3	1997	3,25	2,49	2
1	1	49	1	2	0	2	2	110	70	108	72	110	70	6,33	1,42	182	82	1997	1,55	4,2	2
1	1	59	3	3	25	2	2	140	86	140	90	140	86	5,02	1,43	178	80	1997	1,41	2,95	2
1	1	58	3	3	20	1	1	130	86	132	86	130	84	6,53	1,44	174	97	1997	1,76	4,3	1
1	2	51	5	2	0	1	2	160	100	150	100	148	102	4,15	1,77	160	84,8	1997	1,24	1,82	2
1	2	58	4	2	0	1	1	190	106	186	104	184	106	7,17	1,41	162	84	1997	1,66	5	2
1	2	61	3	2	0	1	1	150	84	142	80	140	80	6,06	1,43	154	64,2	1997	2,28	3,59	2
1	2	46	1	1	5	2	2	108	70	108	68	104	70	4,69	1,66	167	77,4	1997	0,92	2,61	2
1	2	35	3	2	0	2	2	106	68	104	68	104	68	4,21	1,58	155	53,1	1997	0,45	2,42	2
1	2	60	3	2	0	1	1	144	90	140	88	140	86	8,97	0,93	154	68	1997	5,96	0	2
1	2	57	5	2	0	1	1	164	90	140	84	144	84	6,38	1,8	168	72,5	1997	1,28	4	1
1	2	30	3	2	0	1	2	132	82	128	80	126	80	3,73	1,08	170	92,1	1997	0,98	2,2	2
1	2	42	3	2	0	2	2	120	70	120	74	116	70	4,88	2,19	161	54,9	1997	0,57	2,43	2
1	2	53	3	2	0	2	2	112	74	110	72	110	70	4,94	1,43	164	75,5	1997	1,89	2,64	2
1	2	43	3	2	0	2	2	124	80	120	80	119	78	3,48	1,26	170	76,6	1997	0,47	2,01	2
1	2	44	3	2	0	2	2	114	74	116	78	118	74	5,28	1,21	174	71,3	1997	1,31	3,48	2
1	2	48	3	2	0	2	2	118	80	116	82	116	82	5,37	1,59	164	73,7	1997	1,24	3,21	2
1	2	51	5	3	20	2	2	134	86	136	84	134	84	6,31	1,16	168	79	1997	4,14	3,27	2
1	2	62	4	1	10	2	2	100	60	96	60	96	64	6,28	1,76	157	52	1997	1,81	3,69	2
1	2	58	4	1	20	2	2	122	84	120	76	116	76	7,03	1,35	161	79,2	1997	2,48	4,55	1
1	2	47	5	1	10	2	2	130	80	126	76	130	80	5,32	2,38	168	69	1997	0,66	2,64	2
1	2	52	3	2	0	2	2	120	80	118	78	118	80	4,79	1,57	157	72,7	1997	1,29	2,63	2
1	2	26	3	2	0	2	2	110	66	104	64	100	66	5,13	1,84	164	56	1997	0,88	2,88	2
1	2	29	2	2	0	2	2	114	70	110	70	106	66	3,44	1,79	170	58	1997	0,63	1,36	2
1	1	40	5	3	15	2	2	136	90	134	88	130	88	7,16	1,87	183	76	1997	1,17	4,76	2
1	1	37	5	3	3	2	2	130	86	132	84	132	84	4,61	1,27	188	94	1997	1,8	2,52	2
1	1	54	3	2	0	2	2	160	88	150	92	152	92	4,51	1,74	165	88	1997	0,73	2,44	2
1	1	54	5	2	0	2	2	130	88	130	88	132	86	6,11	1,29	184	75,3	1997	3,01	3,46	2
1	1	38	1	2	0	2	2	110	80	108	82	102	78	3,76	1,27	177	69	1997	0,58	2,23	2
1	1	51	3	3	12	1	2	126	80	122	78	120	80	5,82	1,43	172	77,8	1997	1,55	3,69	2
1	1	28	5	2	0	2	2	108	68	114	72	112	68	4,9	1,7	175	76,9	1997	1,04	2,73	2
1	1	54	5	3	50	2	2	124	80	120	80	116	80	6,23	0,95	176	108	1997	2,89	3,97	1
1	1	59	3	3	20	1	1	164	102	160	96	162	98	6,2	1,04	178	97	1997	3,86	3,4	2
1	1	62	4	3	50	9	2	150	84	134	80	130	78	5	1,31	174	134,5	1997	2,97	2,35	2
1	2	47	5	1	4	2	2	146	86	144	82	142	84	4,5	1,75	161	43,5	1997	1,32	2,15	2
1	2	44	3	2	0	2	2	114	78	110	74	110	76	6,47	1,42	160,5	73,6	1997	1,82	4,22	2
1	2	44	5	2	0	2	2	130	76	126	74	126	76	5,08	1,27	162	75,8	1997	0,84	3,42	2
1	2	54	5	1	7	2	2	106	70	106	72	104	70	5,27	1,21	157	72	1997	2,92	2,73	2
1	2	63	4	2	0	1	1	170	84	174	86	174	84	5,47	1,78	158	95	1997	0,89	3,28	2
1	1	44	5	2	0	2	2	122	70	120	70	120	74	5,17	1,43	173	74,7	1997	0,41	3,55	2
1	1	51	5	2	0	2	2	118	80	120	82	120	80	5,41	1,59	171	84	1997	0,79	3,47	2
1	1	44	3	1	20	2	2	120	86	118	86	114	82	7,85	1	175	83	1997	1,89	5,99	2
1	1	30	5	1	15	2	2	138	86	134	84	130	88	5,54	1,1	165	70	1997	2,61	3,26	2
1	2	57	4	2	0	1	1	164	90	158	80	158	80	5,73	1,91	158	84,4	1997	2,06	2,88	2
1	1	47	3	3	20	1	2	126	78	122	80	120	76	4,79	1,76	172	75,5	1997	1,5	2,35	2
1	2	32	5	1	20	2	2	108	74	110	74	104	70	4,32	1,47	181	75,7	1997	0,94	2,42	2
1	1	49	5	3	1	2	2	144	96	144	92	140	90	5,53	1,01	178	94,7	1997	2,58	3,35	2
1	1	60	3	1	10	1	1	124	70	120	70	116	70	4,09	1,95	178	78,6	1997	1	1,69	2
1	1	27	5	2	0	2	2	114	88	116	88	116	84	4,17	1,02	185	71,6	1997	1,34	2,54	2
1	1	30	3	2	0	1	2	104	60	104	64	102	58	6,11	1,02	163	69	1997	1,51	4,4	2
1	1	55	1	2	0	2	2	116	80	112	76	114	74	5,31	1,27	174	64	1997	1,45	3,38	2
1	1	57	3	2	0	2	2	110	74	104	72	104	70	3,7	1,13	185	118,3	1997	1,78	1,75	2
1	1	39	5	2	0	2	2	117	80	112	77	114	78	4,69	1,22	166	70,1	1997	1,35	2,86	2
1	1	52	4	2	0	2	2	110	60	110	56	110	56	5,21	1,23	176	77	1997	1,33	3,38	2
1	1	34	1	1	1	2	2	115	80	110	78	114	80	4,13	1,35	183	83,9	1997	0,47	2,56	2
1	1	54	5	1	30	2	2	160	85	150	84	146	88	8,41	0	178	96	1997	19,6	0	2
1	1	41	5	1	15	2	2	128	76	126	74	122	74	7,19	1,77	179	65,3	1997	2,83	4,14	2
1	1	64	1	3	30	2	2	120	72	126	76	124	76	5,27	1,59	170	83,5	1997	0,87	3,28	2
1	1	52	1	2	0	2	2	116	76	120	76	116	76	5,48	1,09	188	96	1997	1,83	3,56	2
1	1	51	6	3	30	2	2	120	84	124	84	120	80	5,77	1,22	177	73	1997	2,17	3,56	2
1	1	47	6	2	0	1	2	140	90	140	90	140	90	4,41	1,11	164	79,3	1997	2,07	2,36	2
1	1	50	1	3	20	2	4	110	78	118	84	114	80	6,94	0,74	180	103	1997	9,42	0	2
1	1	56	1	2	0	2	2	138	86	134	84	136	82	5,52	0,82	175	112,5	1997	2,9	3,39	2
1	1	58	4	2	0	1	1	140	80	135	84	134	74	4,77	1,34	182	105,5	1997	1,25	2,87	2
1	1	49	5	1	30	2	4	150	100	142	98	144	100	5,94	1,1	170	93	1997	1,68	4,08	2
1	1	46	5	2	0	2	2	132	82	124	78	124	80	4,69	1,41	170,5	80	1997	1,55	2,58	2
1	1	49	5	3	10	1	1	112	82	104	80	108	82	6,93	1,28	173	85	1997	1,12	5,14	2
1	1	32	5	2	0	2	2	110	74	108	74	106	72	3,17	1,01	174	72	1997	0,68	1,85	2
1	1	38	3	2	0	2	2	125	82	120	84	124	80	5,36	1,21	171	69	1997	2,47	3,04	2
1	1	43	5	2	0	2	4	120	82	120	82	118	80	5,21	0,78	180	107,9	1997	1,58	3,71	2
1	1	35	3	2	0	2	4	150	92	130	90	130	88	5,7	0,84	185	104,5	1997	7,55	0	2
1	1	52	5	2	0	1	1	154	94	144	88	142	88	5,35	1,17	172	107	1997	1,49	3,5	2
1	1	52	5	3	10	1	2	152	94	154	92	150	90	3,7	0,87	175	100	1997	1,76	2,03	2
1	1	48	5	2	0	2	2	135	96	132	95	128	95	5,84	1,07	176	96	1997	3,06	3,38	2
1	1	44	3	1	10	2	4	122	90	112	86	114	80	6,49	1,23	178	83	1997	2,4	4,16	2
1	2	55	6	2	0	1	1	152	100	150	100	150	102	6,61	1,05	167	105,4	1997	3,72	3,87	2
1	1	51	3	3	10	2	2	125	86	118	88	114	80	4,08	1,53	178	93,7	1997	0,67	2,25	2
1	1	27	5	2	0	2	4	122	80	120	80	120	80	4,42	1,18	179	80	1997	1,2	2,69	2
1	1	43	5	1	20	1	2	142	84	130	78	124	72	7,36	1,88	172	64,9	1997	3,79	3,76	2
1	1	63	5	1	10	2	2	150	78	142	80	140	80	6,8	1,78	170	89,9	1997	2,91	3,7	2
1	1	29	3	2	0	9	2	134	95	125	95	120	94	6,27	0,99	172,5	77,4	1997	2,31	4,23	2
1	1	27	1	2	0	1	1	140	86	142	86	134	86	5,12	0,74	182	88,6	1997	4,48	2,34	2
1	1	56	2	2	0	2	2	124	80	126	76	122	80	3,29	0,95	167	76	1997	1,74	1,55	2
1	2	49	3	2	0	2	2	100	68	96	58	104	64	4,45	1,14	164	65	1997	0,99	2,87	2
1	1	59	3	1	5	2	2	136	90	122	78	122	74	4,21	1,25	181	107,2	1997	1,17	2,43	2
1	2	60	5	2	0	2	2	134	88	130	86	134	88	5,37	1,58	167	101,9	1997	1,1	3,29	2
1	2	59	4	2	0	2	2	136	74	120	68	122	72	5,4	1,54	158	60,7	1997	1,63	3,11	2
1	2	51	3	1	6	1	1	140	90	138	92	140	90	4,48	1,16	168	80,4	1997	1,93	2,44	2
1	2	42	1	2	0	2	2	134	86	132	80	126	80	3,89	1,47	164	60,5	1997	0,87	2,03	2
1	2	50	5	2	0	2	2	122	80	120	82	122	80	5,24	2,24	164	70,9	1997	0,89	2,6	2
1	2	39	3	2	0	2	2	106	64	108	64	106	62	5,51	1,73	164	68,8	1997	1,03	3,3	2
1	2	63	1	3	10	1	2	148	94	148	96	148	90	5,84	1,47	164	51,4	1997	2,17	3,38	2
1	2	46	5	1	5	2	2	120	80	118	78	118	80	4,45	1,45	165	67	1997	0,72	2,68	2
1	2	34	3	2	0	2	2	128	82	122	74	120	74	4,77	1,54	168	81,8	1997	0,89	2,83	2
1	2	28	6	2	0	2	2	128	76	122	72	122	70	4,88	1,43	162	63,2	1997	1,43	2,81	2
1	2	34	4	2	0	2	2	110	78	108	78	110	80	4,42	0,94	161	56,4	1997	0,81	3,11	2
1	2	50	5	2	0	2	2	120	80	122	78	120	78	4,22	1,09	172	78	1997	0,73	2,8	2
1	2	49	4	3	30	1	1	162	92	164	92	160	90	5,82	0,95	162	83,7	1997	4,27	2,93	2
1	2	36	3	2	0	2	2	114	78	116	80	116	78	4,84	2,27	170	58,8	1997	0,92	2,16	2
1	2	48	5	3	10	2	2	122	80	120	78	120	80	4,83	1,68	169	70,8	1997	0,94	2,73	2
1	2	59	1	2	0	2	2	162	82	158	80	152	74	6,09	1,83	158	60	1997	1,08	3,77	2
1	2	36	5	2	0	2	2	120	80	118	80	120	78	5,73	1,57	164	69,5	1997	1,11	3,65	2
1	2	60	5	2	0	1	1	140	80	142	82	140	82	5,64	1,09	167	123,5	1997	3,39	3	2
1	2	38	1	2	0	2	2	122	80	120	82	120	82	5,42	1,08	173	68,8	1997	3,54	2,72	2
1	2	27	3	2	0	2	2	112	78	116	80	112	78	3,93	1,34	172	77,4	1997	1,12	2,08	2
1	2	28	5	1	8	2	2	120	76	116	76	114	74	7,96	2,59	167	73	1997	1,39	4,74	2
1	2	45	3	1	3	2	2	114	78	102	76	102	74	5,22	1	164	69,4	1997	2,04	3,29	2
1	2	53	5	1	10	1	1	138	82	134	80	132	80	6,02	2,23	150	61,3	1997	2,19	2,8	2
1	2	42	3	2	0	1	1	132	82	134	80	134	82	5,55	1,29	153	82	1997	1,86	3,42	2
1	2	56	2	1	6	2	2	122	80	124	82	122	80	8,62	1,45	158	62,5	1997	2,06	6,24	2
1	2	39	3	2	0	2	2	110	78	108	76	112	78	4,92	1,66	169	58,1	1997	0,64	2,97	2
1	2	58	4	2	0	1	1	140	80	142	78	140	82	5,94	1,9	160	79	1997	0,81	3,68	2
1	2	43	3	3	1	2	2	126	80	114	74	114	72	5,19	1,63	163	63,7	1997	1,1	3,06	2
1	2	40	4	1	15	2	2	100	72	98	72	98	76	4,9	1,6	162	57,5	1997	1,53	2,6	2
1	2	60	4	2	0	1	1	160	74	152	76	150	72	3,77	1,05	170	85	1997	1,26	2,16	2
1	2	37	3	2	0	2	2	118	78	120	80	118	78	4,85	2,12	172	64,5	1997	0,91	2,32	2
1	1	54	3	1	35	2	2	116	76	120	78	116	74	4,45	1,21	178	95,2	1997	1,44	2,58	2
1	1	51	1	2	0	1	2	110	70	108	70	106	66	4,01	1,36	180	69,8	1997	0,54	2,41	2
1	2	26	3	2	0	2	2	110	64	104	60	104	60	3,64	1,58	173	62,3	1997	1	1,6	2
1	2	55	3	1	20	2	2	154	82	148	80	138	78	10,8	1,37	160	71,2	1997	2	8,51	2
1	2	27	3	1	10	2	2	114	66	110	66	110	68	5,41	1,99	175	66,7	1997	2,11	2,46	2
1	1	45	5	1	30	2	2	152	94	144	86	142	88	5,33	1,86	174	69,2	1997	1,33	2,87	2
1	1	48	3	1	10	2	2	116	76	114	76	114	76	6,57	1,21	186	91	1997	5,05	0	2
1	2	53	1	2	0	1	1	130	78	126	80	126	80	7,97	1,22	158	96,7	1997	3,11	5,34	2
1	1	40	5	3	15	2	2	110	68	110	70	110	70	6,82	1,18	193	102,8	1997	2,11	4,69	2
1	2	55	3	1	8	2	2	156	94	148	98	138	92	9,53	1,06	159	68,5	1997	4,55	6,4	2
1	1	42	1	3	0	2	2	132	94	124	92	122	94	5,71	0,9	183	94,8	1997	2,4	3,73	2
1	1	28	3	1	10	1	2	132	86	126	86	126	88	3,31	0,99	176	84	1997	1,58	1,6	2
1	1	38	1	2	0	1	2	140	80	138	84	136	84	4,93	1,86	172	80	1997	0,52	2,83	2
1	1	36	3	2	0	1	2	132	86	130	86	130	82	4,29	1,78	181	74,2	1997	0,77	2,17	2
1	1	37	1	2	0	1	2	130	80	125	80	128	85	4,88	1,33	197	98,7	1997	1,24	2,98	2
1	2	34	4	1	15	2	2	106	65	104	66	104	70	4,71	1,4	175	70,5	1997	1,06	2,82	2
1	1	27	1	3	10	2	2	130	82	128	82	128	80	3,26	1,33	184	77,6	1997	0,76	1,58	2
1	1	50	3	3	0	2	2	124	84	124	82	128	86	5,63	1,26	166	119,5	1997	1,6	3,64	2
1	2	53	1	2	0	2	2	132	80	130	88	130	86	7,06	1,16	164	64,5	1997	5,66	0	2
1	2	61	1	2	0	1	1	132	84	138	82	138	84	7,52	1,62	163	69,5	1997	3	4,54	2
1	2	47	5	1	10	1	2	100	66	100	64	100	64	6,1	2,13	0	0	1997	0,99	3,52	2
1	1	33	3	1	1	1	2	132	76	130	74	132	76	4,7	1,59	187	89,5	1997	1,35	2,5	2
1	2	42	5	1	20	2	2	130	84	134	82	134	80	6,83	1,39	161	55	1997	2,62	4,25	2
1	1	60	5	1	3	2	2	142	88	134	88	128	86	7,84	2,18	176	86	1997	1,94	4,78	2
1	1	46	1	2	0	2	2	128	84	122	78	126	80	4,22	0,89	183	92	1997	1,23	2,77	2
1	1	42	3	2	0	2	2	128	80	132	82	126	80	5,43	1,17	177	83,5	1997	1,47	3,59	2
1	2	49	3	2	0	2	2	134	82	130	80	130	82	6,73	1,53	154	75	1997	1,42	4,55	2
1	2	27	5	1	5	2	2	114	72	112	70	110	68	5,36	1,45	173	60,7	1997	1,14	3,39	2
1	1	32	4	1	20	9	2	116	70	120	70	120	70	4,53	1,09	174	64	1997	2,59	2,26	2
1	2	41	5	1	10	2	2	128	80	122	80	120	76	4,96	1,43	156	58	1997	1,05	3,06	2
1	2	64	4	2	0	2	2	122	74	120	74	124	76	4,9	2,04	171	61,5	1997	0,91	2,44	2
1	1	52	5	3	20	2	2	136	80	130	80	130	76	6,23	1,88	175	79,6	1997	0,84	3,97	2
1	2	34	5	1	6	2	2	114	78	102	68	112	72	4,72	1,47	165	79,6	1997	1,37	2,62	2
1	2	49	1	2	0	2	2	116	70	112	68	108	70	4,59	1,58	160	54	1997	0,94	2,53	2
1	1	45	3	1	10	1	1	140	88	142	90	138	90	5,2	1,39	171	61	1997	1,76	3,02	2
1	1	42	2	2	0	2	2	118	78	108	74	108	76	6,23	1,33	183	80	1997	2,24	3,89	2
1	2	32	3	1	5	2	2	118	66	116	68	116	68	5,14	1,75	165	69	1997	0,95	2,96	2
1	1	39	5	2	0	2	2	110	70	106	70	106	70	6,21	1,91	170	58,5	1997	0,82	3,93	2
2	2	33	5	2	0	2	2	108	72	106	68	106	66	4,89	1,11	169	65,4	1997	0,92	3,36	2
2	2	57	3	2	0	2	2	148	84	140	80	132	80	5,69	1,59	156	54,9	1997	0,98	3,66	2
2	2	47	3	2	0	2	2	146	80	140	80	136	82	4,74	1,42	168	74,7	1997	0,67	3,02	2
2	2	47	2	2	0	2	2	124	76	122	72	122	74	7,31	1,35	159	48,1	1997	1,62	5,22	2
2	2	50	3	3	20	2	2	120	78	116	76	114	76	5,72	1,3	162	69,1	1997	2,47	3,3	2
2	2	34	3	2	0	2	2	116	60	112	64	114	62	4,76	1,34	158	55,3	1997	0,91	3,01	2
2	2	55	4	3	10	1	1	178	98	176	88	168	86	7,9	1,65	164	82	1997	2,3	5,2	2
2	2	63	3	1	15	1	2	134	84	138	88	136	84	5,41	1,74	164	68,3	1997	1,4	3,03	2
2	2	64	4	3	20	2	2	134	78	130	76	128	76	4,95	1,36	165	82,2	1997	1,18	3,05	2
2	1	63	3	3	10	1	1	160	82	158	82	140	78	4,32	0,85	180,5	86,5	1997	1,03	3	2
2	1	51	4	1	30	2	2	120	82	116	82	124	82	6,24	1,14	174	94,5	1997	0,99	4,65	2
2	1	52	5	3	15	2	2	138	90	134	86	134	84	5,73	1,03	180	100,5	1997	2	3,8	2
2	1	62	3	2	0	1	1	154	96	148	92	146	88	5,48	0,99	168	76,3	1997	2,12	3,53	2
2	1	41	1	2	0	2	2	120	78	120	76	118	78	5,76	1,23	184	81,9	1997	1,88	3,67	2
2	1	47	5	1	15	2	2	108	70	106	70	106	72	5,07	1,66	172	83	1997	1,03	2,94	2
2	1	40	3	3	15	1	2	140	86	136	84	134	82	6,05	1,93	173	68,6	1997	1,7	3,35	2
2	1	50	5	3	20	2	2	136	86	128	88	128	88	6,14	1	175	86,3	1997	2,96	3,8	2
2	1	56	3	3	15	2	2	134	80	138	78	132	74	4,82	1,51	166	68,8	1997	1,25	2,74	2
2	1	43	5	1	15	1	2	144	86	138	88	136	84	6,15	1,36	177	88,2	1997	1,72	4	2
2	1	60	4	2	0	2	2	126	82	118	80	126	82	7,64	1,17	157	72,6	1997	1,95	5,58	2
2	1	28	3	2	0	2	2	110	66	114	68	114	68	5,07	0,82	192	99	1997	9,69	0	2
2	1	39	5	3	10	2	2	142	86	138	88	130	84	7,47	1,09	181	102,6	1997	3,19	4,93	2
2	2	50	5	2	0	2	2	130	84	126	86	124	86	7,18	1,38	166	86	1997	1,85	4,96	2
2	2	36	3	2	0	2	2	126	84	122	76	118	74	6,24	1,13	166	125,5	1997	1,79	4,29	2
2	2	41	3	2	0	2	2	108	74	108	76	108	76	5,46	1,48	158	66,1	1997	0,86	3,59	2
2	2	42	3	1	5	2	2	108	74	106	74	108	74	4,77	1,4	161	68,4	1997	1,29	2,78	2
2	2	47	5	2	0	2	2	112	78	114	76	118	80	6,74	1,84	158	58,7	1997	1,17	4,37	2
2	2	25	1	2	0	2	2	116	72	120	70	114	70	5,04	2,01	173	59,7	1997	0,82	2,66	2
2	2	46	3	2	0	1	1	168	96	158	86	152	86	5,51	1,55	168	79,1	1997	1,15	3,44	1
2	2	48	3	1	12	2	2	128	80	122	78	120	78	7,77	1,43	166	61	1997	1,38	5,71	2
2	2	31	5	3	20	2	2	114	70	120	72	114	70	5,72	1,33	170	97,7	1997	1,68	3,62	2
2	2	51	3	2	0	2	2	108	70	102	68	100	66	6,01	2,18	167	59,9	1997	0,86	3,44	2
2	1	49	5	1	20	1	1	178	118	160	114	146	112	6,99	1,47	177	97,5	1997	2,03	4,59	2
2	1	59	5	2	0	2	2	120	70	120	70	120	66	8,1	1,83	154	68,4	1997	0,97	5,83	2
2	1	64	5	3	50	1	2	176	96	170	90	164	98	5,91	1,09	173	90,6	1997	2,86	3,52	2
2	1	64	5	3	15	1	1	142	88	138	84	138	84	6,19	1,4	180	103,2	1997	2,45	3,67	2
2	1	40	4	3	20	2	2	136	86	124	86	126	78	8	1,25	180	102,3	1997	4,3	4,79	2
2	1	50	1	2	0	2	2	124	86	122	86	122	84	4,64	0,98	174	81	1997	2,06	2,73	2
2	1	42	5	3	20	1	2	146	86	146	84	142	82	4,65	1,99	183	67,7	1997	0,89	2,26	2
2	1	34	5	1	20	2	2	122	78	122	80	116	80	5,75	1,54	184	84,7	1997	1,45	3,55	2
2	2	43	4	1	15	2	2	140	86	140	88	142	88	6,81	1,43	155	63,8	1997	1,63	4,64	2
2	2	52	5	1	20	1	1	172	86	176	86	164	88	8,16	1,06	160	90,9	1997	5,59	0	2
2	2	37	3	2	0	9	2	104	68	100	70	100	70	3,79	1,21	161	76,7	1997	1,12	2,07	2
2	2	49	3	1	15	2	2	122	78	118	76	118	78	5,61	1,52	169	101,9	1997	1,36	3,47	2
2	2	56	4	2	0	2	2	104	70	100	68	100	70	4,86	1,42	165	84,8	1997	1,21	2,88	2
2	2	62	4	2	0	2	2	118	64	122	72	122	76	6,68	1,35	144	70,4	1997	1,8	4,51	2
2	2	42	4	2	0	1	1	142	80	138	80	136	80	4,75	1,15	169	55,5	1997	0,97	3,17	2
2	2	62	4	2	0	2	2	138	72	124	78	120	72	6,46	1,82	145	62,8	1997	0,57	4,38	2
2	2	58	5	2	0	2	2	118	76	116	76	116	76	5,99	1,13	165	70	1997	3,1	3,45	2
2	1	50	3	3	20	2	2	110	60	106	62	106	60	6,17	1,36	187	82,8	1997	1,36	4,19	2
2	1	54	5	3	20	1	1	152	86	146	84	142	84	6,59	0,93	170	105,1	1997	2,38	4,58	2
2	1	54	5	2	0	1	1	140	100	138	92	140	98	7,13	1,03	172	79,3	1997	3,26	4,62	2
2	1	45	3	1	25	1	2	126	88	124	88	128	88	5,07	0,85	176	87	1997	1,51	3,53	2
2	2	45	5	1	20	2	2	102	70	100	66	104	70	5,47	1,67	170	66,9	1997	1,78	2,99	2
2	2	49	5	3	20	1	2	156	98	142	98	142	98	5,49	1,04	156	71,9	1997	1,42	3,8	2
2	2	55	4	2	0	1	1	142	90	134	92	132	94	5,45	1,25	155	91,7	1997	2,2	3,2	2
2	2	47	4	1	15	2	2	102	66	98	66	98	66	6,66	1,13	158	66,6	1997	1,54	4,82	2
2	2	41	1	2	0	2	2	114	82	112	82	108	78	6,25	1,99	154	51,2	1997	0,82	3,89	2
2	2	35	3	2	0	2	2	110	76	112	76	110	76	6,54	1,61	160	60,2	1997	1,1	4,43	2
2	2	44	4	3	20	1	1	130	78	128	74	120	72	6,01	1,58	162	99,3	1997	1,48	3,76	2
2	2	57	4	2	0	2	2	110	74	106	74	98	70	3,11	1,5	168	71,6	1997	1,15	1,08	2
2	2	52	3	2	0	2	2	104	74	104	74	104	72	4,87	1,39	162	62	1997	1,21	2,92	2
2	2	41	5	2	0	1	1	160	90	154	86	152	84	4,7	1,14	167	74,6	1997	1,39	2,92	2
2	2	51	3	2	0	2	2	138	74	128	74	130	72	6,34	1,61	155	69,8	1997	0,65	4,43	1
2	2	54	3	1	20	2	2	106	74	104	74	104	74	5,97	0,82	150	85	1997	5,05	0	2
2	2	26	3	2	0	2	2	124	84	116	76	120	80	6,25	1,14	163	68,1	1997	1,31	4,51	2
2	1	36	4	3	5	2	2	128	80	124	84	126	82	7,23	1,52	181	78,4	1997	2,35	4,65	2
2	1	64	5	3	0	1	1	168	102	176	100	168	100	7,26	1,36	167	95,7	1997	2,23	4,88	2
2	1	55	3	2	0	2	2	120	82	120	82	122	84	5,88	1,77	172	69,1	1997	0,7	3,79	2
2	1	30	3	3	7	2	2	142	78	132	80	132	80	6,23	1,3	187	95,2	1997	1,64	4,18	2
2	1	37	3	1	30	1	1	136	72	136	76	134	76	5,19	1,3	188	108	1997	2,16	2,92	2
2	1	51	5	3	10	2	2	146	90	140	90	140	88	5,29	1,01	166	91	1997	5,02	0	2
2	1	56	4	1	25	2	2	168	86	158	82	158	84	8,56	1,36	166	64,2	1997	2,27	6,17	2
2	1	31	5	2	0	2	2	138	88	136	86	136	86	4,34	0,97	182	78,2	1997	1,8	2,55	2
2	2	58	4	1	10	2	2	112	78	104	74	104	76	6,38	1,58	163	81,3	1997	2,21	3,8	1
2	1	62	5	3	5	9	2	154	90	148	90	132	84	6,1	0,88	167	67,7	1997	0,92	4,8	2
2	1	61	3	3	10	1	1	152	84	156	86	148	88	4,95	1,16	171	87,7	1997	1,07	3,3	2
2	2	35	5	2	0	2	2	120	70	116	70	112	72	5,11	1,37	163,5	74,3	1997	1,57	3,02	2
2	2	42	5	1	7	2	2	128	88	136	86	126	88	7,28	0,81	152	73,2	1997	3,26	4,99	2
2	2	51	5	1	10	1	2	154	80	150	76	150	80	7,37	1,57	163	94,4	1997	1,29	5,21	2
2	2	54	3	2	0	2	2	126	84	122	84	122	84	6,69	1,68	167	65,6	1997	0,78	4,65	2
2	1	64	4	2	0	1	1	138	76	132	78	130	72	5,55	1,15	178	94,2	1997	0,79	4,03	2
2	1	32	5	2	0	2	2	132	84	130	88	130	86	3,98	1,21	179	65,5	1997	0,64	2,48	2
2	1	63	4	2	0	2	2	116	68	116	66	114	70	4,98	0,92	160	59,4	1997	1,27	3,49	2
2	1	58	1	2	0	2	2	142	94	136	98	130	96	6,44	1,89	178	95,6	1997	0,8	4,18	2
2	1	28	5	3	40	2	2	132	88	132	86	124	78	5,3	1,01	175	84	1997	0,98	3,84	2
2	1	27	4	1	15	2	2	114	72	118	78	118	78	7,14	1,16	169	80,8	1997	2,71	4,75	2
2	2	53	4	2	0	2	2	126	76	120	78	112	74	4,69	1,85	159	57,9	1997	0,95	2,41	2
2	1	58	5	2	0	1	1	176	94	166	90	164	88	6,78	1,31	179	88,7	1997	1	5,02	2
2	1	39	5	1	40	2	2	132	86	132	86	132	86	5,04	0,72	178	83,5	1997	3,78	2,6	2
2	1	57	3	1	10	1	1	140	84	136	84	136	86	8,01	1	177	93,7	1997	1,11	6,5	2
2	1	39	5	1	10	2	2	128	76	130	82	126	76	6,17	1,17	177	67,9	1997	1,65	4,24	2
2	1	31	3	2	0	9	2	134	84	132	86	128	86	7,53	0,97	184	100	1997	0,34	6,4	2
2	1	31	3	1	20	1	1	140	78	132	76	136	80	4,68	1,85	176	75,2	1997	1,09	2,33	2
2	1	43	1	2	0	1	2	148	86	140	90	144	88	6,77	1,51	181	83,4	1997	3,06	3,86	2
2	2	43	4	1	10	2	2	100	60	104	64	102	64	4,17	0,9	155	58,1	1997	2,1	2,31	2
2	2	48	3	3	5	2	2	132	82	130	80	128	78	5,64	1,55	164	57	1997	1,1	3,58	2
2	2	58	1	2	0	1	1	142	80	142	78	150	80	5,16	1,16	157	59,1	1997	0,72	3,67	2
2	2	35	3	1	15	2	2	114	74	108	68	108	70	5,82	1,11	157	63,3	1997	3,68	3,04	2
2	2	50	3	2	0	2	2	122	72	116	72	116	70	5,73	2,4	162	66	1997	1,03	2,87	2
2	2	42	5	3	15	2	2	100	70	102	70	100	70	6	1,18	160	58,7	1997	1,17	4,28	2
2	2	53	5	2	0	2	2	100	78	108	78	104	74	5,49	1,25	155	65,6	1997	1,75	3,44	2
2	2	57	4	1	4	1	1	164	102	168	102	168	102	5,82	1,6	157	65	1997	1,35	3,6	2
2	2	43	3	3	8	2	2	120	82	118	80	116	80	4,45	1,06	161	80,2	1997	1,4	2,75	2
2	2	49	3	2	0	1	2	114	70	110	70	110	72	6,58	1,27	162	56,1	1997	1,34	4,7	2
2	2	60	4	3	10	1	2	146	80	140	82	138	80	5,93	1,86	163	88,3	1997	1,37	3,45	2
2	2	49	5	1	13	2	2	120	74	116	70	122	76	5,83	1,71	156	64,2	1997	1,38	3,5	2
2	2	53	3	3	10	1	2	142	68	138	64	138	68	6,51	2,39	158	58,7	1997	1,26	3,55	2
2	2	32	3	1	40	2	2	132	72	120	66	114	64	5,32	1,3	172	73,2	1997	1,61	3,29	2
2	2	27	3	2	0	2	2	116	70	110	72	110	70	4,62	1,77	165	57,5	1997	1,38	2,22	2
2	2	62	4	2	0	1	2	170	104	164	95	162	100	8,06	2,03	160	82,5	1997	1,77	5,22	2
2	2	63	3	2	0	1	1	162	84	164	84	162	86	5,8	1,15	161	90,8	1997	1,64	3,9	2
2	2	47	5	3	10	2	2	130	88	118	74	108	76	8,15	2,01	155	59,8	1997	2,1	5,19	1
2	2	34	5	2	0	2	2	102	70	100	70	102	72	5,71	1,92	162	59	1997	1,49	3,12	2
2	1	59	3	2	0	1	1	132	76	118	78	118	78	6,32	1,27	171	83,3	1997	0,75	4,71	2
2	2	62	3	3	20	9	2	124	84	122	84	122	82	6,58	2,11	166	85,7	1997	1,76	3,67	2
2	2	55	3	2	0	1	1	152	84	150	76	146	76	5,64	1,53	157	73,9	1997	1,28	3,53	2
2	2	47	3	2	0	1	2	160	76	156	74	154	72	5,09	1,65	158	62,2	1997	1,22	2,89	2
2	2	50	3	1	10	1	1	118	74	112	68	112	66	7,03	1,21	164	64,4	1997	2,31	4,78	2
2	2	49	3	1	4	2	2	106	76	108	72	106	76	5,51	1,3	155	68,6	1997	0,82	3,84	2
2	2	60	3	2	0	2	2	98	72	106	80	106	74	6,35	1,81	167	81,8	1997	1,08	4,05	2
2	2	26	3	2	0	1	2	116	78	112	76	110	72	4,78	2,05	169	59,7	1997	0,62	2,44	2
2	1	59	4	3	40	1	1	132	94	128	96	130	96	4,05	0,99	169	82,5	1997	1,28	2,48	2
2	1	53	5	1	20	2	2	132	84	128	86	126	86	5,12	1,68	169	64,9	1997	0,9	3,03	2
2	1	35	5	1	20	2	2	136	68	138	68	132	70	8,2	1,27	170	75,1	1997	2,3	5,88	2
2	1	61	5	1	5	1	1	170	102	174	88	174	94	8,05	0,94	171	81,5	1997	2,97	5,76	1
2	1	62	3	2	0	1	2	156	96	150	92	150	90	5,85	1,42	167	86	1997	0,98	3,98	2
2	1	46	5	1	20	2	2	138	96	136	96	134	94	7,37	0,85	173	92,3	1997	2,92	5,19	2
2	1	55	4	3	10	1	1	166	90	156	90	168	90	8,26	1,23	171	90,5	1997	8,97	0	0
2	1	53	5	1	15	2	2	122	80	114	74	114	76	6,18	1,4	170	79,1	1997	1,86	3,94	1
2	1	49	4	2	0	1	1	138	90	146	84	142	88	6,84	1,31	181	76,1	1997	3	4,16	2
2	1	41	1	1	20	2	2	124	76	120	76	120	74	7,71	1,15	180	95,2	1997	2,88	5,25	1
2	1	52	5	1	20	9	2	130	86	126	86	126	86	7,13	1,64	163	54,6	1997	1,95	4,6	2
2	2	55	3	3	5	1	2	140	80	136	76	134	74	6,75	1,1	163	71,8	1997	1,68	4,89	2
2	2	60	3	3	15	1	1	184	76	172	78	168	74	6,77	0,96	160	77,2	1997	3,19	4,37	1
2	2	47	4	2	0	9	2	166	96	174	104	146	104	5,38	1,09	157	60,3	1997	1,6	3,57	2
2	2	44	5	1	15	2	2	126	86	124	86	126	86	5,65	1,38	174	88,5	1997	1,16	3,74	2
2	2	46	3	3	4	2	2	118	84	116	86	116	80	5,61	1,31	164	68,6	1997	0,97	3,85	2
2	2	64	3	2	0	1	1	120	84	120	80	120	84	6,29	1,65	173	81,8	1997	1,72	3,86	1
2	2	36	5	2	0	2	2	140	86	130	84	132	84	5,61	1,1	160	75,2	1997	1,42	3,86	2
2	2	38	3	3	10	1	1	132	70	124	70	118	66	5,19	1,21	181	110,3	1997	1,12	3,47	2
2	1	47	4	1	20	2	2	116	74	110	68	122	72	3,83	1	173	70	1997	1,27	2,26	2
2	1	52	5	3	10	1	1	156	88	150	88	146	86	8,07	0,96	173	81,5	1997	6,55	0	2
2	1	61	4	1	0	1	1	194	136	200	134	206	134	6,2	1,38	158	84,2	1997	2,87	3,52	2
2	1	47	3	3	5	2	2	144	102	162	102	150	108	7,93	1,2	180	90,1	1997	4,15	4,83	2
2	1	55	5	3	20	1	1	128	84	122	84	124	86	5,25	1,11	163	71,8	1997	2,37	3,07	2
2	1	33	3	1	20	2	2	130	80	130	80	130	76	6,18	1,21	181	76,1	1997	1,53	4,28	2
2	1	35	3	1	2	9	2	116	72	112	72	110	72	4,68	1,19	193	95	1997	1,49	2,81	2
2	1	47	3	2	0	2	2	156	84	152	84	142	80	7,83	1,5	169	77,5	1997	1,68	5,57	2
2	1	44	1	1	20	2	2	138	76	126	74	126	74	7,1	1,12	172	97	1997	4,36	4	2
2	1	44	5	2	0	2	2	142	94	150	96	146	100	5,49	1,07	190	108,1	1997	2,19	3,42	2
2	1	29	1	2	0	2	2	114	64	110	66	110	64	5,71	1,13	184	85,5	1997	1,38	3,96	2
2	1	51	5	1	10	1	1	136	94	134	88	134	88	5,56	2,55	185	88,9	1997	0,84	2,62	2
2	1	31	5	2	0	1	2	122	84	122	86	122	88	5,86	1,77	176	105,2	1997	1,02	3,62	2
2	1	32	5	1	20	2	2	100	60	106	62	112	66	5,75	0,99	170	70,6	1997	1,53	4,07	2
2	2	58	4	2	0	1	2	156	102	150	98	148	98	7,02	1,21	158	89,6	1997	2,56	4,64	2
2	2	45	1	2	0	2	2	134	86	128	84	128	86	5,51	1,62	160	71,1	1997	1,07	3,4	2
2	2	46	4	1	5	2	2	100	66	94	58	96	60	4,75	1,53	147	61,3	1997	0,95	2,79	2
2	1	64	5	2	0	1	1	140	90	140	86	140	86	5,91	1,08	179	89,9	1997	1,41	4,19	2
2	1	52	3	2	0	9	2	116	72	114	68	114	70	6,77	1,44	175	80,1	1997	0,99	4,89	2
2	1	36	3	3	25	2	2	148	92	136	94	124	88	6,3	1,09	179	94,9	1997	1,41	4,57	2
2	1	44	5	2	0	2	2	124	82	122	86	122	86	6,4	1,42	174	75	1997	1,06	4,51	2
2	1	63	3	3	30	2	2	132	80	130	80	128	82	7,19	2,06	169	88,2	1997	1,1	4,63	2
2	1	56	5	2	0	1	2	136	92	134	92	126	86	6,34	1,18	179	92,4	1997	1,6	4,43	2
2	1	57	3	2	0	1	2	208	110	184	94	184	98	7,29	1,57	167,5	94,3	1997	1,32	5,12	2
2	1	33	5	1	20	2	2	150	94	160	100	160	104	7,23	1,58	165	89,2	1997	1,52	4,96	2
2	2	46	3	2	0	2	2	124	84	120	76	118	76	5,1	1,96	156	59,7	1997	0,56	2,88	2
2	2	35	3	2	0	2	2	110	74	114	70	110	68	5,46	1,71	175	57,1	1997	0,72	3,41	2
2	2	45	3	1	10	2	2	110	66	106	60	104	60	4,76	1,45	170	66,9	1997	0,36	3,15	2
2	2	48	3	3	5	1	2	126	92	122	84	124	84	8,26	1,16	166	64,1	1997	2,13	6,13	2
2	2	31	5	1	5	2	2	100	74	102	76	100	76	5,67	1,79	171	51,3	1997	0,83	3,51	2
2	2	55	4	2	0	1	2	142	102	134	92	134	90	7,01	1,27	152	57,7	1997	1,68	4,97	2
2	2	44	3	2	0	2	2	130	80	126	76	124	78	4,25	1,65	167	58,4	1997	1,85	1,76	2
2	2	48	4	2	0	2	2	108	76	102	72	110	70	5,98	2	164	65,2	1997	0,98	3,54	2
2	1	49	4	1	15	2	2	138	84	128	90	130	80	5	1,53	180	63,5	1997	1,35	2,86	2
2	2	31	4	2	0	1	2	110	74	114	78	114	76	6,04	2,5	178	69,7	1997	0,65	3,24	2
2	1	52	5	1	17	2	2	128	86	128	84	128	84	5,46	1,12	172	78,7	1997	2,29	3,3	2
2	1	25	3	2	0	1	2	126	74	122	74	124	70	5,6	1,01	178	102,9	1997	1,94	3,72	2
2	1	57	5	3	20	1	2	166	106	164	106	156	106	6,07	0,9	180	112,3	1997	3,96	3,37	2
2	1	39	5	3	20	2	2	128	78	132	80	124	74	5,82	1,14	180	88,7	1997	3,27	3,19	2
2	1	28	5	1	20	1	1	136	84	132	76	124	76	5,5	1,01	180	88,2	1997	1,19	3,94	2
2	1	44	5	1	15	2	2	136	80	134	76	134	76	6,4	1,06	175	97,3	1997	2,87	4,05	2
2	2	43	5	1	15	2	2	110	70	104	68	102	70	5,82	1,12	162	63,2	1997	1,47	4,03	2
2	1	34	1	2	0	1	2	148	94	140	92	138	94	6,27	1,32	195	99,7	1997	2,28	3,91	2
2	1	42	5	1	20	2	2	114	70	114	72	110	74	4,16	1,51	170	67	1997	1,1	2,15	2
2	1	51	5	1	45	2	2	168	92	166	84	168	96	5,14	0,73	173	84,3	1997	5,6	0	2
2	1	56	5	2	0	1	1	166	100	162	98	158	90	6,63	0,92	181	95,4	1997	3,45	4,14	2
2	1	34	5	1	45	1	2	142	98	142	98	142	98	4,69	1,26	171	92,9	1997	3,77	1,71	2
2	1	43	5	1	20	2	2	108	68	104	68	100	66	5,94	1,68	175	74,5	1997	0,82	3,89	2
2	1	47	5	1	5	2	2	134	72	122	70	114	70	5,04	1,45	160	60,5	1997	2,49	2,45	2
2	1	31	5	3	10	2	2	114	64	116	68	114	64	4,8	1,13	178	79	1997	0,91	3,25	2
2	1	56	1	1	10	2	2	148	106	138	104	124	100	5,01	1,07	179	82,2	1997	1,99	3,03	2
2	1	61	3	2	0	1	1	154	94	150	94	148	92	6,2	1,4	167	76,6	1997	1,54	4,1	2
2	1	61	3	2	0	2	2	146	90	140	90	140	86	6,63	1,51	172	92,3	1997	1,55	4,42	2
2	1	29	5	1	10	2	2	94	62	100	70	92	66	3,71	0,96	184	68,5	1997	0,88	2,34	2
2	1	48	3	1	5	2	2	116	76	116	72	114	72	4,92	1,5	169	67,4	1997	0,69	3,1	2
2	1	46	3	3	50	1	1	132	96	122	90	124	92	7,39	1,16	176	80,1	1997	7,89	0	1
2	1	53	5	2	0	2	2	136	86	134	86	136	88	6,64	1,37	180	82,4	1997	2,7	4,04	2
2	2	58	3	2	0	1	2	160	80	158	80	160	80	6,84	1,75	164	78,3	1997	1,2	4,54	2
2	2	30	5	1	5	2	2	92	58	94	54	94	54	5,14	0,93	150	55,1	1997	2,51	3,06	2
2	2	54	5	1	10	2	2	136	70	128	70	120	70	8,99	1,29	157	63,5	1997	3,16	6,26	2
2	2	52	5	2	0	1	1	168	96	166	94	160	94	5,68	1,24	145	71,4	1997	2,02	3,53	2
2	2	31	5	1	15	2	2	132	72	138	76	136	74	6,48	1,79	170	98,6	1997	3,84	2,93	2
2	1	54	6	3	30	1	1	136	84	136	82	130	84	5,25	1,01	175	95,8	1997	1,84	3,4	2
2	2	45	3	2	0	2	2	116	70	112	64	110	70	5,42	1,52	167	70,8	1997	1,09	3,4	2
2	1	51	5	2	0	2	2	150	96	154	90	136	92	5,3	1,36	172	92,3	1997	1,96	3,05	2
2	2	52	5	1	8	2	2	110	64	108	66	108	66	6,76	1,5	155	57,2	1997	1,37	4,64	2
2	1	29	6	1	13	2	2	114	80	114	84	112	82	4,78	1,49	186	71,5	1997	0,85	2,9	2
2	2	25	3	2	0	2	2	130	84	122	82	120	82	4,36	0,96	160	46,1	1997	0,69	3,09	2
2	2	53	3	3	10	2	2	140	90	138	86	132	84	4,5	1,64	167,5	71,7	1997	0,75	2,52	2
2	2	40	5	1	10	1	1	144	92	134	90	130	92	7,13	1,05	160	114,4	1997	3,18	4,63	2
2	2	34	3	3	5	2	2	108	64	110	64	108	64	5,17	1,7	158	49,3	1997	0,77	3,12	2
2	2	36	1	2	0	2	2	116	78	118	80	112	76	5,18	1,69	159	57,4	1997	1,14	2,97	2
2	2	28	5	1	6	2	2	132	90	118	90	126	86	5,51	1,62	157	52,9	1997	0,51	3,66	2
2	1	32	3	1	17	1	2	140	90	138	86	136	84	6,04	1,61	175	84,2	1997	2,99	3,08	2
2	2	27	3	1	20	2	2	118	70	112	70	112	62	4,33	1,84	173	62	1997	0,65	2,2	2
2	1	52	1	1	5	2	2	135	84	128	82	130	82	4,78	1,15	178	86,2	1997	1,89	2,77	2
2	2	43	4	2	0	2	2	134	84	138	86	130	82	6,55	1,6	157	102,9	1997	1,84	4,12	2
2	1	45	5	2	0	2	2	122	70	118	74	120	68	4,63	1,01	179	88,3	1997	1,78	2,81	2
2	1	47	5	3	20	2	2	144	92	136	82	144	88	4,54	1,17	182	93	1997	1,37	2,74	2
2	1	48	5	1	30	2	2	142	94	140	80	130	82	5,56	1,24	174	56,7	1997	1,31	3,72	2
2	1	57	3	2	0	2	2	146	92	142	92	138	92	5,85	1,29	169,5	95,8	1997	2,25	3,53	2
2	1	45	1	1	20	2	2	148	94	146	88	144	88	4,88	1,31	190	160,9	1997	1,33	2,97	2
2	2	46	4	1	15	2	2	172	86	170	88	154	88	5,43	1,62	161	60,3	1997	1,09	3,31	2
2	2	40	4	2	0	2	2	116	76	118	82	116	78	5,46	1,59	162	89,1	1997	0,87	3,48	2
2	1	41	5	1	20	2	2	136	86	128	82	132	86	5,6	1,15	174	94	1997	3,7	2,77	2
2	2	55	4	2	0	1	1	140	90	140	86	136	84	5,9	0,96	164	86,1	1997	3,72	3,24	2
2	2	35	4	1	15	2	2	102	68	100	70	98	70	8,07	1,93	166	61,8	1997	1,2	5,6	2
2	2	27	4	1	20	2	2	116	70	106	64	110	70	5,09	2,03	172	71,2	1997	0,85	2,67	2
2	1	64	6	1	5	2	2	156	86	152	86	146	80	7,73	1,18	178	89,6	1997	3,68	4,88	2
2	1	39	5	1	15	2	2	114	78	114	82	110	70	7,89	1,31	171	69,3	1997	1,29	6	2
2	1	41	5	2	0	2	2	126	78	124	74	120	74	5,98	1,34	182	83,6	1997	1,62	3,9	2
2	2	64	4	1	4	2	2	138	74	132	70	130	74	8,14	1,28	149	66,8	1997	2,06	5,92	2
2	2	30	5	2	0	2	2	114	72	116	70	112	68	5,32	1,52	166	65,7	1997	1,54	3,1	2
2	1	44	5	1	25	2	2	128	88	122	86	122	82	6,86	1,11	175	83,4	1997	1,61	5,02	2
2	1	38	3	2	0	2	2	116	76	114	76	114	74	5,62	1,38	191	110	1997	0,48	4,02	2
2	1	47	4	1	20	2	2	148	92	128	88	134	86	6,13	1,47	182	72,3	1997	0,93	4,24	2
2	1	46	3	1	30	1	2	136	90	140	90	140	92	7,55	1,43	171	106	1997	2,82	4,83	2
2	1	44	5	1	25	2	2	126	70	120	70	116	70	6,85	1,23	165	63,8	1997	1,12	5,11	2
2	2	63	3	2	0	1	1	136	86	140	86	138	84	6,08	1,55	159	64,4	1997	1,31	3,93	2
2	1	27	5	2	0	2	2	120	88	118	82	120	84	4,35	1,25	175	72,8	1997	1,23	2,54	2
2	1	44	5	2	0	2	2	128	80	130	88	122	80	5,09	1,05	163	74,5	1997	3,21	2,58	2
2	2	30	3	1	20	2	2	102	70	104	70	96	64	4,12	1,69	168	54,4	1997	1,52	1,74	2
2	1	37	5	2	0	2	2	122	80	120	82	118	80	4,13	0,85	181	84,3	1997	3,04	1,9	2
2	2	33	3	1	10	2	2	100	72	100	74	104	74	5,34	1,1	171	79,5	1997	1,56	3,53	2
2	1	60	5	1	10	1	1	114	68	116	76	112	76	6,61	1,71	173	94,5	1997	1,97	4	2
2	2	51	3	2	0	2	2	138	84	124	76	124	78	4,5	1,52	160	60	1997	1,79	2,17	2
2	1	48	5	2	0	2	2	124	74	118	72	118	74	4,49	1,07	172	71,3	1997	1,27	2,84	2
2	1	30	5	1	29	2	2	132	80	130	70	120	74	4,35	1,01	178	72,5	1997	3,43	1,78	2
2	1	28	5	2	0	2	2	114	66	110	66	108	62	3,83	1,29	180	66,4	1997	0,72	2,21	2
2	1	49	3	2	0	2	2	120	78	118	84	116	80	6,1	1,55	175	88,1	1997	2,03	3,63	2
2	2	57	4	2	0	2	2	104	76	108	76	106	74	6,76	1,94	160	64,1	1997	1,2	4,27	2
2	2	33	3	2	0	2	2	104	62	100	62	100	62	4,63	1,83	170	59,6	1997	1,02	2,34	2
2	2	50	4	3	20	2	2	120	84	112	82	114	82	5,88	1,17	159	81	1997	1,6	3,98	1
2	2	39	4	2	0	1	1	112	80	110	70	100	72	4,09	1,41	161	95	1997	1,92	1,81	2
2	1	50	5	1	20	1	1	150	88	140	86	142	90	5,71	1,32	174	80,2	1997	2,44	3,28	2
2	2	29	3	2	0	2	2	116	76	114	78	110	76	4,22	1,62	169	77,5	1997	0,93	2,18	2
2	1	48	5	2	0	1	1	150	104	154	104	150	106	6,58	1,48	170	78,7	1997	2,45	3,99	2
2	2	47	3	1	13	2	2	138	86	136	84	136	88	4,76	2,38	154	48,7	1997	1,5	1,7	2
2	2	46	5	2	0	2	2	130	72	126	80	126	80	6,78	1,99	160	65,3	1997	0,93	4,37	2
2	1	49	5	3	15	2	2	130	80	134	84	124	78	7,64	1	171	84,8	1997	3,77	4,93	2
2	1	63	5	2	0	1	1	144	70	144	68	138	68	6,38	1,27	167	98,6	1997	2,66	3,9	2
2	1	63	5	2	0	1	1	160	96	150	96	146	96	5,66	1,11	178	99,5	1997	3,87	2,79	2
2	2	35	4	1	10	2	2	112	68	108	74	108	72	5,19	1,24	155	79,6	1997	1,79	3,14	2
2	1	33	5	1	25	2	2	126	84	124	86	122	84	9,54	0	180	86,3	1997	22,89	0	2
2	2	57	4	2	0	1	1	148	78	152	84	144	82	7,24	1,67	142	52,2	1997	1,43	4,92	2
2	1	25	5	2	0	2	2	132	70	120	74	122	76	5,24	1,34	188	74,7	1997	0,81	3,53	2
2	2	33	5	1	20	2	2	122	84	116	76	114	74	4,88	1,64	167	56,8	1997	0,97	2,8	2
2	2	60	4	2	0	2	2	108	68	114	72	112	72	4,68	1,6	154	55,6	1997	1,03	2,61	2
2	1	34	3	1	15	2	2	136	90	138	88	134	86	5,31	0,95	175	71,3	1997	1,96	3,47	2
2	1	45	5	1	20	2	2	124	80	116	76	112	68	5,23	1,83	162	75,7	1997	1,54	2,7	2
2	2	62	5	2	0	2	2	138	100	134	94	136	90	6,23	1,24	159	75	1997	1,83	4,16	2
2	1	25	1	1	20	9	2	110	76	102	72	100	72	4,43	1,57	184	88,7	1997	0,58	2,6	2
2	1	50	5	1	20	2	2	144	78	148	78	148	80	4,14	1	163	81,2	1997	3,84	1,39	2
2	2	45	1	2	0	2	2	120	76	118	78	116	78	4,88	1,9	166	59,7	1997	1,05	2,5	2
2	1	26	3	2	0	1	2	122	82	124	80	122	82	6,26	1,79	174	84,7	1997	1,64	3,72	2
2	1	53	4	1	20	2	2	114	72	110	70	108	68	5,12	1,34	175	77,6	1997	0,72	3,45	2
2	2	44	3	1	20	2	2	96	64	94	64	92	64	3,78	1,34	161	45,3	1997	0,68	2,13	2
2	2	64	4	2	0	1	1	136	88	130	90	124	84	6,24	1,25	166	85,6	1997	2,42	3,89	2
2	2	48	5	1	5	2	2	142	82	140	80	134	80	5,18	1,62	165	69,9	1997	0,86	3,17	2
2	2	32	5	1	10	2	2	116	64	108	68	110	66	4,66	1,6	168	69,4	1997	1,28	2,48	2
2	2	26	3	2	0	2	2	118	74	120	74	118	74	0	0	167	93,5	1997	0	0	2
3	2	53	5	2	0	2	2	162	94	160	96	168	96	4,33	1,28	155,5	67,7	1997	1	2,6	2
3	2	56	4	2	0	1	1	156	96	148	94	144	92	5,7	1,64	165	86,6	1997	1,11	3,56	2
3	2	55	4	3	5	2	2	118	80	116	76	114	74	5,28	0,94	159,3	107	1997	3,74	2,63	2
3	2	31	1	2	0	2	2	114	70	110	72	110	70	4,68	1,54	170	52,3	1997	0,82	2,76	2
3	1	26	5	2	0	2	2	122	72	124	72	124	72	5,53	1,54	182	66,5	1997	0,56	3,74	2
3	2	52	4	3	4	1	1	160	96	154	90	148	88	5,95	1,32	159,5	87,7	1997	2,27	3,6	2
3	2	29	3	1	15	2	2	114	74	114	76	110	72	4,28	1,42	161	59,3	1997	1,15	2,34	2
3	1	40	5	2	0	1	1	142	88	138	88	138	86	6,06	0,84	179	91,1	1997	7,09	0	2
3	1	29	5	3	10	2	2	138	92	136	92	138	90	5,2	0,76	180,5	97,3	1997	2,85	3,14	2
3	2	44	3	2	0	2	2	120	76	118	76	118	76	4,61	1,24	168	67,9	1997	0,68	3,06	2
3	1	48	5	2	0	1	2	152	100	154	100	156	102	5,46	1,05	176	93	1997	1,07	3,92	2
3	1	44	1	2	0	2	2	130	96	122	92	126	94	5,91	1,03	170,5	81,8	1997	2,02	3,97	2
3	1	39	5	1	20	1	2	148	90	144	90	142	92	5,16	1,2	175	87,7	1997	1,6	3,23	2
3	1	61	5	2	0	1	1	146	84	146	84	140	84	5,68	0,97	173,5	90	1997	2,73	3,47	2
3	1	27	5	2	0	2	2	144	80	140	82	136	80	4,41	0,96	168	75,2	1997	1,36	2,83	2
3	1	55	5	2	0	2	2	140	82	134	80	136	80	4,57	1,15	175,5	92,8	1997	1,51	2,74	2
3	1	50	5	1	15	2	2	124	84	124	80	120	80	6,08	1,15	166,4	73,5	1997	1,43	4,28	2
3	1	51	5	1	15	2	2	162	92	164	90	162	90	7,26	0,89	168,7	83,9	1997	3,38	4,83	2
3	1	31	5	2	0	2	2	116	66	114	62	118	66	4,58	0,82	185	98,5	1997	2,41	2,67	2
3	1	55	5	1	1	9	2	134	88	130	90	130	92	6,7	1,38	171,5	102,9	1997	1,93	4,45	2
3	1	54	5	1	10	2	2	120	82	118	82	118	82	5,17	1,07	164	63,2	1997	1,29	3,52	2
3	1	50	5	1	20	2	2	120	80	118	82	114	82	8,13	0,93	176,5	95,5	1997	2,64	6	2
3	1	52	4	1	3	2	2	132	82	130	80	130	80	6,89	1,33	170,5	84,9	1997	1,87	4,71	2
3	1	59	5	3	20	2	2	162	90	162	90	160	86	5,73	1,27	175	77,2	1997	3,36	2,94	2
3	1	55	5	3	10	1	2	134	90	132	94	130	94	5,43	1,39	171	78,5	1997	1,48	3,36	2
3	1	45	4	2	0	2	2	110	88	110	90	110	84	4,95	1,22	173,5	80,9	1997	1,35	3,12	2
3	2	44	5	2	0	1	1	144	94	140	94	136	90	4,4	1,17	162,3	89,49	1997	1,42	2,59	2
3	1	45	5	1	3	1	2	178	110	168	108	168	106	6,11	0,81	168	79,8	1997	6,54	0	2
3	1	44	5	3	10	9	2	180	104	176	104	172	104	6,46	1,34	172	79,8	1997	1,47	4,46	2
3	1	59	1	2	0	2	2	136	90	132	82	128	80	5,38	1,24	178,3	82,5	1997	1,51	3,45	2
3	1	63	4	3	3	1	1	170	90	170	84	162	78	6,22	1,79	171,5	93,9	1997	1,29	3,84	2
3	1	35	3	2	0	9	2	104	76	106	74	104	70	5,25	1,68	180,7	78	1997	0,55	3,33	2
3	1	54	5	3	20	2	2	140	80	134	80	132	80	6,96	1,42	177	102,4	1997	1,49	4,86	2
3	1	64	5	3	10	1	1	122	86	120	84	124	84	5,36	0,96	171	86,7	1997	2	3,49	2
3	1	38	5	2	0	1	2	134	80	130	80	130	80	5,09	1,39	176,3	82,5	1997	0,72	3,38	2
3	1	33	3	2	0	2	2	134	84	136	80	136	88	7,78	1,67	177,2	87,2	1997	1,32	5,51	2
3	2	44	5	2	0	1	1	140	90	140	90	136	90	5,98	1,35	162	74,5	1997	2,25	3,6	2
3	2	42	1	2	0	2	2	146	88	152	88	142	86	5,46	1,06	160,5	72	1997	2,63	3,21	2
3	2	40	3	2	0	2	2	102	78	102	84	106	76	5,8	1,01	178,4	68,9	1997	1,46	4,13	2
3	2	59	4	2	0	1	1	145	76	144	76	144	80	6,1	1,22	154,4	92	1997	1,47	4,22	2
3	2	49	3	2	0	2	2	150	90	144	88	140	88	6,04	1,74	163,2	75,2	1997	0,82	3,92	2
3	2	47	5	2	0	2	2	150	90	146	86	144	90	5,41	1,75	168,7	83,3	1997	1,17	3,12	2
3	2	27	5	2	0	9	2	132	90	124	88	118	80	4,54	1,31	161,7	55,7	1997	1,09	2,73	2
3	2	50	1	2	0	1	1	138	88	132	84	134	84	5,31	1,32	160	57,4	1997	1,61	3,26	2
3	2	63	4	2	0	2	2	134	84	130	82	128	80	5,72	1,6	157	73,2	1997	0,93	3,7	1
3	2	58	3	2	0	2	2	134	84	130	76	130	80	5,52	1,04	158,3	76,7	1997	1,62	3,74	2
3	2	41	3	3	1	2	2	124	84	130	86	130	90	4,79	1,36	168	69,9	1997	1,1	2,93	2
3	2	33	3	2	0	2	2	110	74	102	72	100	72	5,79	2,04	173	60,5	1997	0,85	3,37	2
3	2	47	3	2	0	2	2	106	66	100	62	100	60	5,78	1,44	166,3	59,2	1997	1,06	3,85	2
3	2	36	3	3	10	1	2	136	80	132	76	126	78	4,6	1,53	170,5	79,4	1997	0,58	2,81	2
3	2	38	5	1	1	1	1	138	68	128	74	130	72	4,61	1,06	159,5	60,5	1997	2,83	2,26	2
3	2	26	5	2	0	2	2	112	70	106	70	108	72	2,8	0,5	170,5	62,6	1997	0,58	2,04	2
3	2	44	5	2	0	2	2	140	80	136	80	132	84	6,77	1,65	163,5	72,5	1997	1,08	4,63	2
3	2	57	4	2	0	1	1	176	98	184	100	188	98	5,49	1,08	166	96	1997	1,84	3,57	2
3	1	31	5	1	3	2	2	120	80	120	80	116	80	6,29	1,23	200	130,8	1997	1,78	4,25	2
3	2	42	5	2	0	2	2	128	80	122	74	112	68	4,74	1,15	161,4	62,5	1997	1,42	2,94	2
3	2	57	4	1	10	2	2	122	82	120	80	120	80	6,44	1,52	162,5	75,3	1997	0,97	4,48	2
3	2	48	0	1	15	2	2	122	72	112	70	112	72	6,65	1,25	154	51,4	1997	2,03	4,48	2
3	2	46	3	3	10	2	2	120	72	114	72	118	70	4,95	1,16	165,5	84,3	1997	0,93	3,37	2
3	2	43	5	2	0	1	2	118	86	122	84	118	82	7,66	1,8	159	62	1997	1,02	5,4	2
3	2	38	5	1	7	2	2	124	84	126	84	124	84	7,61	1,79	159	69	1997	1,18	5,29	2
3	2	55	4	2	0	1	1	136	90	130	86	130	84	4,81	1,52	157,3	94,2	1997	1,24	2,72	2
3	2	57	4	2	0	1	1	158	88	142	98	154	96	6,64	1,69	164	62,4	1997	1,04	4,48	2
3	2	62	4	2	0	1	1	152	96	150	96	142	94	6,07	1,48	150,8	74,7	1997	1,36	3,98	2
3	2	32	5	2	0	2	2	94	70	94	72	90	70	3,46	1,63	160,5	57,2	1997	0,59	1,56	2
3	2	40	3	2	0	2	2	130	76	126	72	124	74	4,44	1,41	146,7	48,7	1997	0,82	2,66	2
3	2	48	3	2	0	2	2	112	80	110	76	112	76	5,31	1,54	156,6	50	1997	0,94	3,34	2
3	2	42	5	1	5	1	2	146	96	148	94	142	92	6,24	1,08	166,5	94	1997	1,77	4,36	2
3	2	52	4	2	0	2	2	118	76	122	82	124	82	5,59	1,34	158,5	69,7	1997	2,02	3,33	1
3	2	39	5	2	0	2	2	108	74	106	74	106	74	3,92	1,54	170	75,4	1997	0,71	2,06	2
3	2	31	1	2	0	2	2	102	70	106	70	102	70	4,29	1,49	167	70,7	1997	0,67	2,49	2
3	2	61	4	2	0	2	2	145	80	140	80	140	80	7,49	1,36	165	80,8	1997	0,99	5,68	2
3	2	34	1	2	0	2	2	124	76	114	78	112	76	4,67	1,97	159	68,3	1997	1,33	2,09	2
3	2	49	5	2	0	2	2	142	86	140	80	134	80	5,55	1,7	161,5	69,5	1997	0,68	3,54	2
3	2	45	4	3	3	2	2	120	80	118	78	110	72	6,46	1,53	155,2	76,3	1997	1,06	4,45	2
3	2	39	5	2	0	2	2	130	82	130	80	124	82	5,16	1,45	166,3	63,9	1997	0,75	3,37	2
3	2	41	3	3	10	2	2	100	62	102	64	104	66	4,79	1,37	160	52,5	1997	0,68	3,11	2
3	1	51	3	3	20	2	2	114	80	116	86	112	86	7,44	1,72	178	83,4	1997	1,97	4,83	2
3	2	50	3	2	0	2	2	142	80	140	80	136	80	8,23	1,74	165	58,9	1997	0,8	6,13	2
3	2	41	3	2	0	2	2	112	74	112	74	108	74	6,42	1,42	165,5	88,9	1997	2,54	3,85	2
3	2	51	4	2	0	2	2	106	70	104	72	104	70	4,44	1,22	163,5	62	1997	1,15	2,7	2
3	2	35	5	2	0	9	2	112	80	112	74	116	72	4,68	2,07	160	58,8	1997	0,69	2,3	2
3	2	49	4	1	15	2	2	136	92	132	84	130	86	5,59	1,69	160,5	76,5	1997	0,89	3,5	2
3	2	39	4	2	0	1	2	156	90	152	96	148	92	5,79	1,77	167,5	73,4	1997	1,52	3,33	2
3	2	48	4	3	2	1	1	198	122	200	124	194	126	8,99	0,92	155	85,3	1997	4,13	6,18	2
3	2	51	3	1	10	1	2	150	90	144	86	140	82	3,99	1,19	164	85,6	1997	1,46	2,13	2
3	2	52	3	2	0	1	1	146	82	146	82	140	82	5,74	1,57	162	80,2	1997	1,52	3,49	1
3	2	33	3	2	0	2	2	114	72	116	76	116	74	5,37	1,27	162	61,2	1997	1,16	3,58	2
3	2	25	3	2	0	2	2	126	90	122	96	120	90	4,42	1,8	170	67,3	1997	0,55	2,37	2
3	2	50	5	2	0	2	2	120	70	116	72	120	74	4,64	1,03	167	91	1997	2,02	2,7	2
3	2	46	3	2	0	2	2	110	68	108	66	108	66	5,04	1,77	167,5	68	1997	0,92	2,85	2
3	2	46	5	2	0	2	2	152	90	144	88	138	88	6,38	1,13	159	91,3	1997	1,42	4,61	2
3	1	46	5	1	15	2	2	116	70	116	74	116	82	5,87	1,62	173	81,4	1997	0,97	3,82	2
3	2	61	3	2	0	1	1	146	88	144	84	146	84	5,95	1,97	164	76,7	1997	1,01	3,53	1
3	2	60	5	2	0	1	1	144	84	138	84	138	82	6,78	1,09	166,5	82,2	1997	2,79	4,43	2
3	2	45	3	2	0	2	2	128	78	120	70	110	74	6,15	1,61	168	74,5	1997	1,17	4,01	2
3	2	48	5	1	5	2	2	140	94	140	96	142	90	5,02	1,52	163,5	64	1997	0,66	3,2	2
3	2	35	5	2	0	2	2	120	70	120	72	124	74	5,88	1,3	157,5	79,8	1997	1,4	3,95	2
3	2	58	4	2	0	1	1	140	86	140	84	138	86	4,15	1,88	164	71,6	1997	0,56	2,02	2
3	2	47	4	2	0	1	1	138	98	140	96	136	94	8,25	1,26	154,5	51,9	1997	2,62	5,8	2
3	2	38	4	1	15	2	2	116	76	120	72	116	74	5,15	1,54	158,3	58,8	1997	1,31	3,02	2
3	2	35	3	2	0	2	2	118	88	116	84	116	84	4,78	1,25	154	55,5	1997	0,74	3,19	2
3	2	53	4	2	0	1	2	146	80	144	80	140	76	6,23	2,5	160	73,5	1997	0,79	3,37	2
3	2	46	4	1	10	1	1	156	101	148	101	148	88	5,56	1,09	156,7	77,3	1997	1,58	3,75	2
3	2	55	4	2	0	2	2	142	92	138	78	128	80	5,28	2,18	150	61	1997	0,94	2,66	2
3	2	35	3	2	0	2	2	124	80	120	76	112	72	4,84	1,65	170,5	59,9	1997	1,17	2,66	2
3	2	51	5	2	0	2	2	120	80	114	76	110	74	5,93	1,55	153,5	59,4	1997	1,33	3,78	2
3	2	59	4	2	0	2	2	152	84	150	86	146	86	8,54	1,7	158,5	67,2	1997	1,04	6,37	2
3	2	33	5	1	2	1	2	116	74	120	70	114	74	4,89	2	160	58,8	1997	1,28	2,31	2
3	2	61	4	2	0	2	2	120	84	120	80	120	80	6,24	1,74	151,5	60,6	1997	1,01	4,04	2
3	2	56	4	2	0	1	1	132	94	126	88	128	90	5,84	1,67	170,5	87	1997	2,13	3,2	2
3	2	28	5	2	0	2	2	134	90	120	80	122	84	4,59	1,36	162,5	57,7	1997	1,16	2,7	2
3	1	36	5	1	20	2	2	124	74	120	74	124	74	4,19	1,99	180	83	1997	0,42	2,01	2
3	1	45	4	1	20	1	2	152	96	154	96	152	96	5,97	1,05	177,5	101,4	1997	2,03	4	2
3	1	53	5	1	20	2	2	168	84	162	84	156	82	5,75	1,38	175	94,7	1997	1,67	3,61	2
3	1	48	5	2	0	2	2	116	70	114	70	110	70	4,21	1,44	175	76,7	1997	0,75	2,44	2
3	1	49	5	2	0	1	2	154	108	158	108	158	108	6,29	1,32	174,5	101,8	1997	1,82	4,14	2
3	1	58	3	3	20	1	1	172	108	174	108	170	108	5,42	0,91	175,3	101,41	1997	2,23	3,49	2
3	1	63	1	2	0	2	2	126	84	118	76	118	80	7,89	1,29	168,3	62,5	1997	1,74	5,81	2
3	1	52	5	1	20	2	2	130	70	126	72	126	74	6,83	1,49	172	69	1997	3,51	3,74	2
3	1	45	4	1	10	1	2	132	84	128	86	128	84	7,7	1,76	169,5	70,7	1997	2,06	5,01	2
3	1	62	3	3	20	1	1	158	84	150	84	152	84	4,77	1,26	181,5	80	1997	1,02	3,05	2
3	2	63	4	2	0	1	1	145	96	140	92	142	90	7,47	1,19	159,5	90	1997	2,09	5,33	2
3	1	55	5	2	0	1	1	152	102	150	100	144	96	2,1	0	166,5	87	1997	0	0	1
3	1	62	5	1	5	2	2	122	72	122	70	118	74	5,6	1,67	175,5	77,4	1997	0,88	3,53	2
3	1	36	3	2	0	2	2	128	30	126	34	126	34	5,42	1,24	177,5	79,9	1997	1,86	3,33	2
3	1	29	4	2	0	1	2	132	88	132	86	128	86	4,8	1,3	160	82	1997	1,03	3,04	2
3	1	39	3	1	18	1	2	166	112	164	112	158	114	7,54	1,48	178,7	101,7	1997	10,17	0	2
3	1	42	5	2	0	1	2	128	86	122	86	124	88	6,11	1,63	173,5	82	1997	1,49	3,8	2
3	1	52	3	2	0	1	2	150	96	148	96	148	98	5,48	1,46	190,3	107,4	1997	1,91	3,15	2
3	1	60	5	2	0	1	2	164	94	150	90	154	88	5,25	1,19	178,2	98,5	1997	1,76	3,27	2
3	1	58	4	3	20	1	1	188	88	190	90	186	90	6,94	1,19	170,7	96,4	1997	2,81	4,47	2
3	1	51	5	1	20	2	2	146	92	146	88	140	90	5,71	0,9	155	84,5	1997	2,12	3,85	2
3	1	37	5	2	0	2	2	124	84	120	76	124	78	4,9	1,35	184,5	81,2	1997	0,9	3,14	2
3	1	44	4	3	20	2	2	144	86	136	84	138	84	4,29	0,86	172	68,5	1997	1,64	2,69	2
3	1	57	5	1	15	2	2	126	76	120	70	120	70	6,75	0,99	166,4	67	1997	3,21	4,3	2
3	1	56	5	2	0	1	1	140	90	138	84	136	88	4,64	1,88	169,5	69,9	1997	0,61	2,49	2
3	1	33	4	1	10	2	2	138	82	138	86	138	86	4,57	1,74	168,7	78	1997	1,89	1,97	2
3	1	31	5	1	20	2	2	130	70	124	70	120	70	3,87	1,63	175	58	1997	1,03	1,77	2
3	1	46	5	1	10	2	2	146	88	140	88	140	90	3,65	2,24	171	73,8	1997	1,05	0,93	2
3	1	58	1	1	50	2	2	160	100	154	100	150	96	7,09	1,21	180,3	114,6	1997	4,06	4,04	2
3	1	35	1	2	0	2	2	118	74	116	76	116	74	5,22	1,71	180	70,5	1997	0,77	3,17	2
3	1	56	3	3	40	1	2	138	90	140	90	136	92	5,07	0,94	172	73,7	1997	1,76	3,33	1
3	1	28	3	1	30	2	2	136	90	136	90	136	88	4,5	0,67	174	96,5	1997	2,48	2,71	2
3	2	26	6	2	0	2	2	110	74	110	70	110	70	4,62	0,87	158	84	1997	1,59	3,03	2
3	1	32	3	2	0	2	2	132	76	130	78	128	80	6,11	1,28	185	94,2	1997	1,66	4,08	2
3	1	45	3	1	3	1	2	142	92	136	88	136	86	4,48	0,74	183	94,4	1997	3,71	2,05	2
3	1	42	5	2	0	2	2	126	84	124	84	124	82	5,81	1,05	180	104	1997	2,4	3,66	2
3	1	46	3	2	0	2	2	142	90	138	90	140	90	4,71	0,89	170	86	1997	1,29	3,23	2
3	2	50	3	2	0	2	2	134	78	138	80	134	82	7,41	1,69	154,5	66,2	1997	1,27	5,14	2
3	2	50	3	2	0	2	2	126	86	124	80	126	80	6,62	1,5	157,3	58,5	1997	2,23	4,11	2
3	2	30	3	2	0	2	2	108	76	106	74	106	78	4,78	1,38	164	70,5	1997	1,09	2,9	1
3	2	50	5	3	5	2	2	128	92	124	88	126	90	5,9	2,02	166,3	82	1997	0,64	3,58	2
3	2	56	4	2	0	2	2	104	64	100	60	100	64	7,13	2	163,3	72,4	1997	1,49	4,46	2
3	1	38	3	1	10	1	2	118	86	114	86	114	86	7,27	1,24	173,5	89	1997	2,46	4,91	2
3	2	32	4	2	0	2	2	106	78	106	78	104	78	5,73	1,24	167,3	66	1997	0,98	4,05	2
3	2	39	1	2	0	1	2	120	76	116	72	112	74	3,89	1,32	161,6	54,2	1997	0,76	2,22	2
3	2	57	4	2	0	9	2	152	94	154	92	150	90	8,06	1,74	156,2	82	1997	1,31	5,72	1
3	2	63	0	2	0	1	1	166	98	160	96	158	96	6,57	1,93	155,6	78,2	1997	1,06	4,16	2
3	2	59	3	2	0	1	1	140	80	136	80	135	80	6,54	1,16	157	68,6	1997	1,55	4,67	2
3	2	40	3	2	0	1	2	204	98	200	100	194	96	5,08	1,01	160	96,8	1997	2,54	2,92	2
3	2	32	5	1	8	2	2	124	84	124	86	124	86	4,27	0,86	158	75	1997	1,02	2,95	2
3	2	55	4	2	0	1	2	162	94	158	92	158	90	5,59	1,41	156,5	76,8	1997	1,08	3,69	2
3	2	47	4	1	3	2	2	114	64	116	68	116	68	5,65	0,87	156	48	1997	1,94	3,9	2
3	2	27	3	2	0	2	2	122	82	120	80	122	82	5,01	1,23	160	55,4	1997	1,2	3,23	2
3	2	54	4	2	0	1	1	140	92	144	90	142	92	4,68	1,23	160	80	1997	1,32	2,84	2
3	2	34	5	1	15	2	2	88	64	86	62	88	64	4,36	1,35	155	52,9	1997	0,8	2,64	2
3	2	64	2	2	0	2	2	138	76	136	72	130	70	5,53	1,41	158,3	64,6	1997	0,99	3,68	2
3	2	55	5	2	0	1	1	154	86	152	84	150	84	5	1,08	154	77,2	1997	1,73	3,14	2
3	2	42	5	1	12	2	2	122	92	118	88	116	88	5,52	0,78	169	82,6	1997	2	3,83	2
3	2	61	3	2	0	1	1	154	86	150	82	146	84	5,42	1,22	155	68,4	1997	0,77	3,85	2
3	1	49	1	2	0	2	2	136	90	134	84	134	84	6,07	1,62	159	74,4	1997	1,49	3,78	2
3	2	59	3	2	0	2	2	140	80	140	76	140	80	4,58	1,77	168,7	71,7	1997	1	2,36	2
3	2	37	3	2	0	2	2	122	74	124	74	120	74	4,09	1,6	170,3	65	1997	0,7	2,17	2
3	2	53	3	2	0	1	2	144	96	144	96	142	96	5,12	0,92	166,5	97	1997	1,76	3,41	2
3	2	33	1	2	0	2	2	104	68	102	70	102	68	4,46	1,33	159,5	48,8	1997	0,46	2,91	2
3	2	33	3	2	0	2	2	116	70	112	70	110	70	4,48	1,27	165	54,9	1997	0,89	2,81	2
3	2	40	3	3	2	1	1	125	94	124	92	120	92	5,9	1,34	154,5	40,8	1997	1,49	3,88	2
3	2	48	1	2	0	2	2	126	80	120	76	116	72	5,82	1,26	161,5	65,8	1997	1,1	4,06	2
3	2	64	5	2	0	1	1	140	80	136	74	130	76	7,27	1,93	157	74	1997	0,8	4,98	1
3	2	34	5	2	0	2	2	118	82	118	80	116	80	4,4	1,4	168,5	72,2	1997	2,02	2,08	2
3	2	51	5	2	0	2	2	126	74	118	72	118	72	5,45	1,11	156,5	62,5	1997	2,89	3,02	2
3	2	45	5	3	7	2	2	106	66	110	64	112	62	5,26	1,68	163	60,5	1997	0,65	3,28	2
3	2	53	2	2	0	2	2	146	88	140	80	136	80	6,91	1,86	157	65,4	1997	1,42	4,4	2
3	2	63	4	2	0	1	1	190	98	194	102	188	100	6,29	1,38	161	71,4	1997	2,07	3,97	2
3	2	46	5	3	10	1	1	140	90	142	90	142	90	4,75	1,16	170,3	103,8	1997	1,62	2,86	2
3	2	54	5	3	10	1	2	136	76	130	70	126	74	6,94	0,99	163,5	84,6	1997	2,31	4,89	1
3	2	28	2	3	1	2	2	114	80	116	82	114	78	7,27	1,93	163	49	1997	0,8	4,98	2
3	2	44	4	2	0	2	2	144	88	144	88	142	86	5,14	1,57	158	64,4	1997	1,18	3,03	2
3	2	52	4	1	8	2	2	142	86	140	86	140	84	5,82	1,75	161,5	86,3	1997	1,18	3,53	2
3	2	44	1	1	10	2	2	120	64	116	68	116	64	4,93	1,47	165,3	54,4	1997	1,11	2,96	2
3	1	48	4	1	10	1	2	134	90	140	90	142	90	3,38	0,79	173	58,5	1997	3,53	0,98	2
3	2	55	3	1	20	2	2	114	72	110	70	114	70	3,67	0,96	159	59	1997	1,33	2,11	2
3	2	29	5	1	15	2	2	120	70	120	72	120	74	4,59	1,26	164	96,6	1997	1,13	2,82	2
3	2	60	4	3	10	1	1	124	92	126	88	122	88	4,54	0,87	161,5	87	1997	2,15	2,69	2
3	2	60	5	2	0	1	1	176	98	176	96	172	94	5,13	1,04	160	87	1997	1,85	3,25	2
3	2	36	5	2	0	2	2	108	78	106	74	106	74	4,52	1,42	165,5	71,7	1997	0,93	2,68	2
3	2	41	4	1	20	2	2	130	80	122	76	124	74	6,19	1,53	158	63,9	1997	0,86	4,27	2
3	2	43	5	2	0	2	2	116	72	114	70	114	66	5,82	1,95	151	58,2	1997	1,04	3,39	2
3	2	59	4	2	0	1	1	184	96	178	96	176	94	4,32	1,85	152	77,5	1997	0,7	2,15	2
3	2	63	5	2	0	2	2	128	80	126	80	120	78	5,42	1,99	157,5	64,4	1997	1,01	2,97	1
3	2	43	3	1	1	2	2	100	50	104	50	100	54	4,36	1,07	160,5	59,3	1997	0,79	2,93	2
3	2	36	3	2	0	2	2	124	92	120	88	120	88	4,39	1,68	161	48,8	1997	0,67	2,41	2
3	2	42	5	2	0	2	2	116	74	114	74	114	74	7,2	1,35	154,5	76,5	1997	1,5	5,17	2
3	2	38	4	2	0	2	2	118	68	118	74	116	72	5,43	2,03	160	55,8	1997	0,58	3,14	2
3	2	62	5	2	0	1	1	138	70	132	72	132	72	5,6	1,05	154	69,5	1997	1,79	3,74	2
3	2	29	3	2	0	2	2	112	72	107	74	110	74	4,53	1,29	177,5	72,3	1997	0,81	2,87	2
3	2	53	5	3	3	2	2	138	86	134	86	132	84	5,13	1,62	160	68,5	1997	1,54	2,82	2
3	2	26	5	2	0	2	2	106	70	110	66	106	66	4,1	1,52	165,5	69,3	1997	0,89	2,17	2
3	2	50	3	2	0	2	2	134	84	136	84	128	80	8,27	1,44	160	97,7	1997	1,21	6,28	2
3	1	61	4	1	10	1	1	140	88	136	82	138	78	7,48	0,83	162	83	1997	5,65	0	2
3	2	48	3	2	0	9	2	150	102	152	102	144	96	4,46	1,21	165,5	86,5	1997	2,08	2,31	2
3	1	46	5	1	10	2	2	126	84	120	84	118	80	6,54	1,44	175,5	71,5	1997	1,94	4,22	2
3	1	56	5	1	4	2	2	122	76	124	76	124	74	5,7	1,07	170	72,3	1997	2,53	3,48	2
3	1	57	1	1	30	2	2	120	82	124	80	120	80	6,04	0,98	169,5	94,7	1997	3,35	3,53	2
3	1	34	5	1	20	2	2	140	98	138	100	134	98	8,01	1,24	180,5	96,5	1997	3,21	5,31	2
3	1	39	1	2	0	9	2	140	100	132	100	132	94	5,59	1,02	172	86,7	1997	2,62	3,38	2
3	1	41	5	1	20	2	2	136	80	132	82	132	82	7,79	1,38	172	79,7	1997	3,54	4,81	2
3	1	60	5	3	20	2	2	124	80	128	80	126	80	4,57	0,92	166,5	81,9	1997	3,76	1,93	2
3	2	25	1	2	0	2	2	120	80	114	76	112	78	4,12	1,52	174	77,7	1997	0,6	2,33	2
3	1	50	5	3	10	2	2	116	70	120	74	114	70	5,76	1,03	165,7	75	1997	2,02	3,8	2
3	1	47	5	2	0	2	2	144	92	134	92	134	92	4,83	1,18	166,5	81	1997	1,5	2,97	2
3	1	36	5	2	0	9	2	140	74	138	78	132	72	4,39	1,19	181	101	1997	1,97	2,31	2
3	1	54	5	3	20	1	1	140	94	134	92	136	90	6,93	1,2	177,5	96,31	1997	2,44	4,62	2
3	2	51	5	2	0	2	2	124	70	126	68	120	70	4,6	1,58	160,5	65,9	1997	0,78	2,66	2
3	1	28	3	2	0	2	2	140	82	136	82	134	88	5,13	1,07	172	73	1997	1,28	3,48	2
3	1	51	5	1	10	2	2	160	94	156	92	150	90	5,98	0,99	170	82,4	1997	2,4	3,9	2
3	1	57	2	3	40	2	2	136	86	140	86	136	82	7,28	0,93	167	73	1997	2,33	5,28	2
3	2	31	5	2	0	2	2	148	96	144	86	144	86	6,27	1,63	157,5	65,2	1997	2,01	3,73	2
3	2	30	3	1	1	9	2	132	92	120	80	122	82	5,06	0,84	164	101,4	1997	1,41	3,58	2
3	2	27	5	2	0	2	2	112	72	110	70	110	72	4,45	1,39	161	51,4	1997	0,85	2,67	2
3	2	40	3	2	0	2	2	138	80	132	82	134	82	4,23	1,18	166,5	76,2	1997	1,55	2,34	2
3	2	48	3	2	0	2	2	120	80	120	76	124	80	6,02	1,7	167,5	83,2	1997	1,02	3,85	2
3	2	45	4	2	0	2	2	164	86	148	78	148	76	6,39	1,24	158,5	88,8	1997	2,03	4,22	2
3	2	44	5	2	0	2	2	142	82	140	84	142	84	5	1,66	159	70,7	1997	1,07	2,86	2
3	2	28	3	2	0	2	2	112	68	106	68	110	66	3,86	1,39	165,5	52	1997	0,78	2,11	2
3	2	56	4	1	10	1	1	148	86	152	88	152	88	5,79	1,7	154,5	54,2	1997	1,2	3,55	2
3	2	39	2	2	0	2	2	126	74	120	76	120	72	4,8	1,35	169	71,9	1997	0,99	3	2
3	2	34	5	1	10	2	2	94	58	96	60	94	60	4,41	1,16	174,5	65	1997	1,25	2,68	2
3	2	30	1	2	0	2	2	122	84	126	78	124	80	5,02	1,92	165	55,08	1997	0,66	2,79	2
3	2	32	3	1	15	2	2	108	80	104	78	106	76	4,69	1,35	157	50,1	1997	1,13	2,82	2
3	2	35	4	3	1	2	2	116	84	116	80	114	80	5,37	1,41	164,5	72,3	1997	1,05	3,49	2
3	2	50	3	2	0	1	2	142	104	144	106	142	102	5,48	1,53	160	79,3	1997	1,18	3,41	2
3	1	50	5	2	0	2	2	140	100	138	100	138	98	5,22	1,31	176	82	1997	0,85	3,52	2
3	1	50	3	2	0	1	2	160	96	158	100	158	100	8,51	0,83	185	107	1997	3,88	5,92	2
3	2	43	3	2	0	2	2	126	76	122	74	120	72	5,1	1,63	164	63,9	1997	0,7	3,14	2
3	1	39	1	2	0	9	2	124	72	120	78	118	74	3,75	0,94	173	70	1997	0,8	2,45	2
3	1	32	5	2	0	2	2	104	68	102	66	100	66	4,82	1,52	173	56,2	1997	0,68	2,99	2
3	1	26	1	1	5	2	2	140	102	142	100	142	104	4,96	1,28	177	75,5	1997	1,01	3,22	2
3	2	41	1	1	20	2	2	106	60	102	60	104	60	5,29	1,03	167	65,5	1997	0,8	3,9	2
3	1	35	1	2	0	2	2	116	78	122	82	122	82	4,87	1,28	183	89,6	1997	1,51	2,9	2
3	2	30	1	2	0	2	2	106	76	104	76	110	74	4,14	1,69	170	63,8	1997	0,51	2,21	2
3	1	49	5	1	20	2	2	118	62	116	62	114	58	3,3	1,77	175	67,5	1997	0,59	1,27	2
3	1	60	5	1	10	1	2	138	74	134	74	134	70	5,61	1,13	175	78	1997	3,21	3,03	2
3	2	33	1	2	0	2	2	118	74	112	74	108	76	6,17	2	156	51,1	1997	0,86	3,78	2
3	2	38	3	2	0	2	2	104	72	104	68	102	72	3,57	1,11	164	64,7	1997	0,83	2,09	2
3	2	36	1	2	0	2	2	116	82	110	76	108	76	5	1,89	172	65	1997	0,57	2,86	2
3	2	46	3	2	0	2	2	118	74	120	74	118	70	4,83	1,93	165	59,9	1997	0,45	2,69	2
3	2	62	3	2	0	2	2	108	84	122	88	118	84	4,8	1,04	157	79	1997	1,43	3,11	2
3	2	46	4	2	0	2	2	150	84	146	84	140	84	5,42	1,45	162	114,3	1997	2,63	2,77	2
3	2	42	1	2	0	2	2	104	60	100	60	100	60	4,06	1,24	164	61,1	1997	0,95	2,39	2
3	2	49	5	2	0	1	1	134	74	134	76	126	72	5,84	1,49	160	99,1	1997	1,28	3,77	1
3	2	26	5	2	0	2	2	128	74	128	70	128	76	4,28	1,98	169	55,4	1997	0,55	2,05	2
3	2	25	3	1	3	2	2	110	72	106	66	102	60	3,74	1,56	165	46,8	1997	1,31	1,59	2
3	2	40	1	2	0	2	2	112	72	108	68	104	64	4,7	1,47	164,5	62,7	1997	0,68	2,92	2
3	2	40	3	2	0	9	2	144	100	148	102	140	100	6,24	1,8	152	102	1997	0,84	4,06	2
3	2	39	3	1	5	1	2	114	78	112	76	114	80	4,43	1,41	165,5	74,2	1997	0,94	2,59	2
3	2	31	3	2	0	2	2	126	76	124	74	124	74	4,11	1,31	171	72,3	1997	0,71	2,47	2
3	2	38	3	1	5	2	2	130	82	116	80	114	76	5,35	1,62	153,5	56,4	1997	1,56	3,02	2
3	2	44	3	2	0	2	2	112	74	110	76	110	72	7,44	1,27	156	61,1	1997	0,69	5,86	2
3	2	46	1	2	0	2	2	130	72	126	70	122	70	4,65	1,53	164	71,1	1997	0,5	2,89	2
3	1	49	4	1	7	1	1	190	84	186	80	186	84	3,59	1,51	162	56,9	1997	0,73	1,74	2
3	1	62	4	1	20	2	2	144	80	136	80	132	76	6,29	1,64	179	68,2	1997	1,27	4,07	2
3	1	44	4	1	15	9	2	132	74	138	80	138	76	6,25	1,4	185	83,4	1997	1,76	4,05	2
3	1	36	5	3	10	2	2	118	76	120	74	120	74	5,4	1,87	183	93,6	1997	1,45	2,87	2
3	1	30	3	1	10	2	2	146	88	144	90	144	88	6,85	1,07	173,5	80	1997	2,28	4,74	2
3	1	52	4	1	10	2	2	130	80	134	80	128	80	7,38	1,05	173	80,7	1997	5,38	0	2
3	1	54	5	3	20	1	1	128	86	132	82	134	82	7,58	1,59	170	76,9	1997	1,58	5,28	1
3	1	64	2	3	40	1	1	148	88	146	86	148	86	6,22	1,94	168,5	77,2	1997	1,04	3,81	1
3	1	40	5	1	6	2	2	124	70	120	70	122	68	6,63	1,24	172	81,6	1997	1,58	4,67	2
3	1	51	6	3	15	2	2	138	100	130	100	134	102	5,73	1,11	175,5	97,7	1997	1,99	3,72	2
3	2	26	3	2	0	2	2	120	74	116	70	116	70	6,19	1,8	157,5	64,3	1997	0,56	4,13	2
3	1	54	5	1	5	1	1	128	80	128	80	124	78	6,27	0,95	172	87	1997	6,45	0	1
3	1	46	5	1	10	9	2	122	82	126	78	122	76	4,42	1,27	175	75,6	1997	0,67	2,85	2
3	1	42	3	3	20	2	2	120	84	122	82	122	82	5,43	0,78	184	92,3	1997	3,21	3,19	2
3	1	41	4	1	20	2	2	130	80	126	76	122	80	6,15	0,87	174,5	100,5	1997	2,46	4,16	2
3	1	48	5	1	10	1	1	152	86	156	88	148	90	6,18	1,23	167	85	1997	1,81	4,13	1
3	1	44	5	3	20	1	1	132	90	124	92	118	86	8,12	0,96	164	78,9	1997	3,64	5,5	2
3	1	40	3	1	5	1	2	156	90	160	88	158	92	4,64	0,89	173	94,7	1997	1,84	2,91	2
3	1	27	3	1	3	2	2	126	70	124	72	120	70	3,43	1,04	185	98,8	1997	0,55	2,14	2
3	1	41	4	1	20	1	2	124	82	116	80	118	80	4,5	1,13	173	64,5	1997	0,82	2,99	1
3	1	48	5	1	5	9	2	138	90	138	96	138	88	4,7	0,93	180	110,5	1997	2,31	2,72	2
3	1	57	5	3	20	1	2	166	96	160	90	156	90	4,06	1,21	181	106,3	1997	1,32	2,25	2
3	1	43	1	2	0	9	2	140	84	130	78	130	74	3,47	1,27	180	76,5	1997	1,14	1,68	2
3	1	25	5	1	30	1	2	116	80	118	80	118	82	5,04	1,48	186	76,9	1997	1,09	3,06	2
3	1	57	5	2	0	1	1	180	92	182	100	186	96	6,43	0,82	177,5	88,8	1997	3,15	4,18	2
3	1	42	3	1	20	2	2	116	78	116	82	116	80	3,96	1,04	178	75,4	1997	0,83	2,54	2
3	1	40	1	1	20	2	2	112	84	122	88	132	88	8,29	1,31	177	77,2	1997	1,63	6,25	2
3	1	54	5	3	5	1	1	140	92	136	90	134	90	5,27	1,05	173	89	1997	2,02	3,3	2
3	1	64	1	2	0	1	2	146	80	142	80	144	80	4,63	1,75	168	78	1997	1,56	2,17	2
3	1	51	5	1	10	1	2	146	92	140	90	138	88	7,1	1,23	173	76	1997	1,35	5,26	2
3	1	43	5	3	40	1	1	112	78	110	76	116	76	4,83	1	177	84,5	1997	1,71	3,05	2
3	1	49	5	3	25	2	2	136	102	134	104	136	98	4,71	1,08	181,5	103	1997	1,18	3,1	2
3	1	48	3	3	20	1	1	124	78	118	78	116	76	3,79	0,98	182	89,7	1997	1,33	2,21	2
3	1	61	3	2	0	1	2	156	94	150	90	146	90	6,56	1,09	170	88,2	1997	2,06	4,53	2
3	1	60	5	3	20	2	2	142	88	138	88	138	88	6,07	0,92	169	87,3	1997	3,62	3,51	2
3	1	46	3	2	0	2	2	122	86	124	88	122	86	5,06	1,05	182	82,8	1997	2,33	2,95	2
3	1	29	5	1	10	1	2	134	80	130	80	128	74	3,66	1,59	176	75	1997	1,72	1,28	2
3	2	50	5	2	0	2	2	102	72	110	70	102	68	4,05	1,49	168,5	56,8	1997	0,75	2,22	2
3	1	41	3	2	0	1	2	148	112	144	108	142	110	5,85	1	177,5	110,2	1997	4,42	2,84	2
3	1	53	5	3	30	2	2	142	88	146	90	140	86	6,38	1,15	174	91,3	1997	2,88	3,92	2
3	1	47	4	3	20	1	2	170	104	174	98	168	96	5,29	1,15	177	88,3	1997	1,12	3,63	2
3	1	43	5	1	10	2	2	120	82	122	88	122	84	3,89	1,23	175	74,2	1997	1,05	2,18	2
3	2	53	5	2	0	2	2	128	80	122	80	126	78	6,23	1,16	170	85,2	1997	1,4	4,43	2
3	2	54	5	2	0	2	2	138	82	128	72	130	78	4,49	1,56	163	60,5	1997	1,18	2,4	2
3	1	37	3	3	15	2	2	122	80	118	80	120	80	6,01	1,64	170	69,7	1997	2,45	3,25	2
3	2	49	5	1	20	2	2	102	60	98	60	98	60	6,17	1,41	162	59	1997	1,12	4,26	2
3	1	54	3	2	0	1	1	136	88	134	88	130	86	5,63	1,37	174	95,9	1997	2,06	3,33	2
3	1	27	0	1	15	9	2	120	68	120	72	120	74	3,93	1,47	178	70,2	1997	0,71	2,14	2
3	1	64	4	3	10	2	2	112	82	110	80	108	80	8,53	0,69	178	92,3	1997	4,93	0	2
3	1	32	3	2	0	9	2	122	70	118	66	118	68	4,35	1,28	174	75	1997	0,95	2,64	2
3	1	40	5	3	20	2	2	132	78	130	82	122	78	4,88	1,67	172	69,8	1997	0,33	3,07	2
3	2	36	3	1	2	2	2	114	82	116	80	116	78	4,69	1,21	168	63,3	1997	1,05	3	2
3	2	45	4	2	0	2	2	180	70	176	72	182	72	5,58	1,45	159	114,5	1997	1,46	3,47	2
3	2	35	3	1	20	2	2	122	72	112	76	112	72	5,57	0,64	170	85,5	1997	5,02	0	2
3	2	30	5	2	0	2	2	112	70	108	68	108	70	4,36	1,07	170	104,5	1997	1,06	2,81	2
3	1	37	5	1	20	2	2	124	72	122	74	124	70	4,49	1,53	173	83,2	1997	0,62	2,69	2
3	2	43	5	1	10	2	2	140	86	138	86	140	90	4,1	1,13	163	79	1997	1,7	2,2	2
3	1	62	5	3	20	1	1	118	78	116	78	112	76	4,32	1,14	168	78	1997	1,26	2,61	2
3	2	37	5	2	0	9	2	112	76	112	72	108	70	4,6	1,69	170	62,7	1997	0,45	2,7	2
3	2	45	5	1	7	2	2	104	72	104	74	106	74	5,79	0,88	158	77,3	1997	1,64	4,16	2
3	2	51	5	3	10	2	2	152	82	154	80	154	76	4,85	1,85	163	69,4	1997	0,86	2,62	2
3	2	52	1	2	0	1	1	144	88	140	84	138	88	4,77	1,05	164	117,4	1997	1,83	2,89	2
3	1	25	5	2	0	2	2	94	52	90	56	90	54	5,25	1,53	177	84,3	1997	1,35	3,1	2
3	2	45	4	2	0	1	1	148	96	146	98	138	96	5,15	1,46	168	83,3	1997	1,33	3,09	2
3	1	39	1	2	0	2	2	132	78	128	78	128	78	5,63	1,28	177	89,1	1997	1,21	3,8	2
3	1	43	5	1	30	1	2	162	88	162	88	158	88	6,74	2,01	174	69,7	1997	1,55	4,02	2
3	1	32	5	1	20	2	2	128	82	128	80	128	80	5,24	0,7	180	94,1	1997	4,83	0	2
3	1	44	1	2	0	2	2	142	82	130	78	130	84	6,3	1,65	171	72,2	1997	1,09	4,15	2
3	1	42	2	2	0	2	2	118	80	114	84	110	84	4,52	1,06	184	76,3	1997	0,66	3,17	2
3	1	49	5	2	0	2	2	127	76	130	82	120	80	5	1,29	166	71,5	1997	0,91	3,3	2
3	1	44	3	2	0	2	2	122	86	122	84	122	86	5,94	1,44	184	71,2	1997	1,06	4,02	2
3	1	43	3	2	0	2	2	126	78	124	80	124	78	4,76	1,08	182	81	1997	0,95	3,24	2
3	1	25	1	2	0	2	2	134	86	134	88	132	86	3,19	1,26	180	80,3	1997	1,02	1,46	2
3	1	56	5	3	10	1	1	160	82	156	80	152	76	4,62	0,75	164	81,9	1997	3,23	2,4	2
3	1	33	3	2	0	2	2	134	94	132	92	132	92	6,16	1,48	176	83,1	1997	1,33	4,07	2
3	1	58	5	3	20	1	1	158	64	156	66	154	66	4,62	1,01	172	82,1	1997	0,88	3,22	2
3	1	51	5	1	10	1	1	148	90	146	92	140	92	5,79	1,03	172	89,4	1997	3,29	3,27	2
3	1	50	5	1	10	1	1	152	98	158	96	158	94	4,05	1,1	172	107,9	1997	0,94	2,52	2
3	1	53	3	2	0	2	2	128	84	122	82	124	82	3,31	1,02	176	99,2	1997	0,84	1,91	2
3	1	48	5	1	4	2	2	112	82	112	84	112	84	7,13	1,92	176	62,8	1997	0,94	4,78	2
3	1	51	5	3	30	2	2	132	82	120	82	120	80	5,93	1,57	173	98	1997	1,41	3,72	2
3	1	47	5	1	18	2	2	118	90	116	86	116	86	4,11	1,35	180	94,9	1997	0,73	2,43	2
3	1	25	3	1	20	9	2	120	78	110	70	120	80	4,87	1,08	172	76,6	1997	1,83	2,96	2
3	1	34	1	3	1	1	2	130	90	128	90	128	90	4,33	0,97	194	104,5	1997	0,82	2,98	2
3	1	38	5	3	8	2	2	104	66	106	68	104	66	4,21	1,23	170	82,9	1997	0,97	2,54	2
3	1	42	5	2	0	2	2	140	100	132	102	132	100	7,7	1	174,5	74,2	1997	7,85	0	2
3	1	32	1	2	0	2	2	112	80	112	78	114	78	4,68	1,14	165	54,7	1997	1,48	2,87	2
3	1	63	5	1	20	2	2	170	94	168	102	168	94	7	0,87	171	97,5	1997	1,91	5,26	2
3	1	64	3	2	0	1	1	140	90	144	92	144	92	7,67	1,55	162	76,1	1997	2,11	5,17	2
3	1	53	1	1	20	2	2	110	84	112	78	104	78	6,22	0,91	174,5	75,2	1997	1,54	4,6	2
3	1	61	5	1	1	1	2	134	80	124	80	126	78	5,01	1,2	174	80,6	1997	1,29	3,22	1
3	1	53	3	2	0	2	2	132	94	140	94	138	94	5,59	1,32	179	84,6	1997	1,24	3,71	2
3	1	45	5	1	20	2	2	118	82	122	82	126	84	6,87	0,97	172	86,2	1997	2,54	4,75	2
3	1	56	6	1	20	2	2	142	92	150	94	140	90	4,25	1,07	177	86,9	1997	1,43	2,53	2
4	1	26	3	2	0	2	2	114	64	116	68	112	64	3,5	1,34	187	80,8	1997	0,68	1,85	2
4	1	46	3	2	0	2	2	120	80	120	84	118	80	5,35	1,32	180	97,5	1997	1,96	3,14	2
4	1	46	5	3	20	1	1	125	75	130	70	120	70	8,49	0,69	175	97,1	1997	10,26	0	1
4	2	36	5	1	10	2	2	114	74	110	72	114	74	4,14	1,37	174	65	1997	0,85	2,39	2
4	1	55	3	3	10	2	2	122	76	120	80	116	78	7,38	1,02	166	73	1997	1,72	5,58	2
4	1	61	5	1	20	2	2	160	95	155	90	155	95	5,47	1,29	169	89,5	1997	1,38	3,56	2
4	1	42	3	3	25	1	2	150	90	155	90	150	88	6,09	0,67	176	89	1997	6,56	0	2
4	1	42	3	3	20	2	2	136	80	132	82	130	80	5,59	0,96	166	84	1997	2,55	3,47	2
4	2	64	4	3	17	2	2	144	98	146	96	142	96	7,86	1,71	154	78,5	1997	1,33	5,55	2
4	2	51	4	1	8	1	1	134	72	132	68	114	60	6,76	0,83	159	104,5	1997	3,97	4,12	2
4	2	48	3	1	10	1	1	130	80	130	84	130	80	6,51	1,34	171	62,5	1997	2,48	4,04	1
4	2	39	3	2	0	2	2	115	70	95	70	95	65	5,5	2,06	158,5	52,5	1997	0,85	3,05	2
4	1	37	4	2	0	2	2	150	102	144	100	142	96	6,97	1,46	166	83,5	1997	2,58	4,34	2
4	1	51	5	1	4	1	2	110	72	118	82	120	80	7,03	1,48	162	75	1997	2,87	4,24	2
4	1	40	3	3	5	2	2	132	76	122	70	128	76	5,86	1,26	177	75	1997	1,58	3,88	2
4	1	29	1	2	0	2	2	136	80	130	80	134	80	4,47	0,83	179,5	80	1997	1,72	2,86	2
4	1	28	3	2	0	2	2	124	84	130	88	128	88	4,87	1,51	179	91,6	1997	1,36	2,74	2
4	2	39	4	2	0	2	2	120	74	116	70	120	70	5,88	0,76	164,5	66,1	1997	4,49	3,08	2
4	2	57	3	1	8	2	2	114	72	112	68	102	68	6,13	1,31	169,5	75,1	1997	1,99	3,92	2
4	1	63	4	1	40	1	1	126	74	112	78	120	76	4,26	1,17	165,5	75,7	1997	1,68	2,32	2
4	1	64	3	2	0	2	2	138	78	140	74	138	74	6,71	1,16	161	79	1997	3,55	3,94	2
4	2	62	4	2	0	2	2	142	82	136	80	140	80	8,2	2,42	154	45,5	1997	1,11	5,27	2
4	1	64	4	2	0	1	2	184	110	178	112	164	112	8,42	1,89	172	90,7	1997	2,87	5,22	2
4	2	31	5	1	10	2	2	102	68	100	68	100	66	4,89	1,69	168	64,6	1997	1,45	2,54	2
4	2	63	5	2	0	2	2	140	94	142	88	138	90	7,95	2,58	160	58,7	1997	1,16	4,84	2
4	1	43	6	3	1	2	2	160	100	162	98	160	92	9,66	1,41	172	105,1	1997	4,29	6,31	2
4	2	54	1	1	15	1	1	164	90	160	86	158	86	6,63	1,34	168	86,8	1997	2,55	4,13	2
4	1	50	5	2	0	2	2	114	74	112	74	110	74	6,51	0,94	172,5	70,3	1997	2,82	4,29	2
4	1	51	1	3	7	2	2	122	92	120	90	128	90	5,76	0,9	179	86	1997	2,77	3,61	2
4	1	56	3	2	0	1	2	160	98	168	92	172	92	5,66	0,84	174,5	87,5	1997	5,5	0	2
4	2	38	1	2	0	2	2	120	80	112	82	110	76	4,02	1,25	174	66,6	1997	1,11	2,27	2
4	2	57	3	1	7	2	2	124	84	126	80	124	82	8,75	2,2	161	58,8	1997	1,37	5,93	2
4	2	38	4	2	0	2	2	134	88	122	86	114	80	5,82	2,4	172	73	1997	0,82	3,04	2
4	2	38	3	2	0	2	2	94	64	92	64	94	64	5,54	2,29	171	62,8	1997	0,67	2,94	2
4	1	39	5	3	15	2	2	112	82	110	80	110	76	6,23	1,54	167	67,5	1997	1,19	4,15	2
4	1	49	5	1	40	2	2	136	84	130	86	126	86	5,92	0,92	176	81	1997	3,98	3,19	2
4	2	34	5	2	0	2	2	114	72	116	74	116	74	5,32	1,5	161	58,1	1997	1,55	3,12	2
4	1	49	5	1	20	2	2	114	70	102	72	102	74	4,11	0,97	169	69	1997	0,84	2,76	2
4	2	52	5	3	10	1	2	142	88	144	84	140	86	4,77	1,25	156	61	1997	1,11	3,01	2
4	1	26	5	3	1	2	2	134	96	136	98	128	96	5,94	0,9	188	106,7	1997	3,2	3,58	2
4	2	47	5	1	20	2	2	134	84	132	84	132	82	5,35	1,42	174	74,3	1997	1,27	3,35	2
4	2	34	3	2	0	2	2	142	104	140	102	140	97	5,91	1,53	158	61	1997	1,47	3,71	2
4	2	41	4	1	20	1	1	120	84	116	82	114	80	5,91	1,48	163	95,6	1997	1,86	3,58	2
4	2	63	4	2	0	2	2	116	78	116	74	110	74	5,7	2,07	160	70,1	1997	0,79	3,27	2
4	2	36	3	2	0	2	2	114	76	110	72	110	74	5,13	2,05	161	56,2	1997	0,78	2,72	2
4	1	50	1	2	20	2	2	108	70	104	74	108	72	3,89	1,23	181,5	82,7	1997	1,01	2,2	2
4	1	35	1	2	0	2	2	130	78	122	72	122	74	6,77	1,85	184	72,5	1997	0,85	4,54	2
4	1	47	1	1	20	1	1	136	86	130	94	134	84	6,32	0,96	186	111,3	1997	3,47	3,79	2
4	2	25	3	2	0	2	2	108	56	106	54	106	50	3,07	1,31	162	59,7	1997	0,58	1,5	2
4	1	40	3	2	0	2	2	124	88	134	90	130	90	7,16	0,95	173	82,5	1997	2,05	5,28	2
4	1	44	4	3	20	2	2	150	96	146	94	146	94	5,67	0,85	179	95,9	1997	5,19	0	2
4	2	57	3	1	15	2	2	150	86	146	82	150	84	6,67	0,85	169	69,9	1997	5,24	0	2
4	1	51	4	2	0	2	2	148	94	146	98	154	98	5,4	1	170	99,4	1997	1,76	3,6	2
4	1	58	4	3	40	1	1	150	80	142	80	136	76	6,57	1,06	162	68,3	1997	2,87	4,21	2
4	2	64	4	3	10	1	1	146	84	142	80	140	84	4,78	1	168,5	81,8	1997	6,68	0	2
4	1	52	3	2	0	2	2	140	80	126	80	124	82	4,28	1,47	174	68,5	1997	0,93	2,38	2
4	1	48	3	1	15	2	2	114	76	112	78	114	78	5,57	1,18	176	94,9	1997	2,05	3,46	2
4	1	54	1	2	0	2	2	118	86	122	88	116	88	6,43	1,43	174	74,4	1997	1,25	4,43	2
4	1	41	3	2	0	2	2	138	86	140	86	136	84	4,8	1,48	177	77,8	1997	0,71	3	2
4	1	52	5	3	15	1	2	132	84	124	82	122	84	7,8	0,89	168,5	86,3	1997	4,09	5,06	2
4	2	62	4	0	0	1	2	132	88	134	84	126	88	8,91	1,34	154	74,6	1997	1,67	6,81	2
4	2	54	4	2	0	2	2	120	72	122	74	122	74	5,58	1,29	163,5	81,5	1997	1,27	3,72	2
4	2	62	4	2	0	1	1	126	82	120	80	116	78	6,02	1,35	166	69,6	1997	1,89	3,81	2
4	2	60	4	2	0	1	1	148	84	134	86	130	86	6,64	1,08	159	82,3	1997	2,97	4,2	2
4	2	41	4	1	20	2	2	96	62	94	64	94	62	6,64	1,23	164	65,6	1997	1,48	4,74	2
4	2	50	3	2	0	2	2	110	76	106	74	106	74	5,88	1,75	164,5	65,6	1997	0,94	3,7	2
4	2	37	5	1	7	2	2	114	78	110	76	110	74	5,01	1,32	170	68,6	1997	0,73	3,35	2
4	2	54	4	2	0	1	1	112	76	114	76	116	76	7,49	2,58	158,5	76,1	1997	1,15	4,38	2
4	2	46	4	1	20	1	1	152	92	148	86	144	90	4,13	0,92	160	81,3	1997	1,2	2,66	2
4	1	33	4	3	5	2	2	120	88	120	80	112	78	3,27	1,94	186	85,7	1997	0,38	1,15	2
4	1	61	5	3	20	1	1	148	86	146	84	144	86	5,6	0,81	177	79,7	1997	4,31	2,83	2
4	1	47	4	2	0	2	2	124	86	122	86	114	84	5,95	1,41	175,5	86,2	1997	1,36	3,92	2
4	1	46	5	3	20	2	2	120	86	124	88	126	86	3,65	1,39	175	66,3	1997	0,75	1,92	2
4	1	31	1	2	0	2	2	122	86	120	86	118	84	3,56	1,46	172	70	1997	0,66	1,8	2
4	1	58	3	1	20	2	2	150	90	146	90	146	90	5,7	1,42	167,5	120,1	1997	1,07	3,8	2
4	1	55	5	2	0	2	2	118	64	102	66	112	62	5,55	1,09	166	69,8	1997	1,58	3,75	2
4	1	52	5	1	30	2	2	108	66	104	66	104	64	7,2	0,8	171	73,9	1997	3,14	4,97	2
4	2	46	5	1	5	2	2	106	76	106	76	108	74	5,09	1,46	154	75	1997	1,13	3,12	2
4	2	48	4	2	0	2	2	116	76	118	76	116	74	6,43	1,1	158	72,8	1997	1,5	4,64	2
4	2	44	3	2	0	2	2	124	84	126	84	126	82	4,52	1,39	156	54,3	1997	1,33	2,52	2
4	2	59	4	2	0	1	1	134	80	136	76	138	74	6,7	1,24	153	78	1997	1,69	4,7	2
4	1	47	5	1	20	2	2	138	84	130	80	128	76	6,62	1,21	179,5	90,5	1997	2,68	4,2	2
4	1	50	4	1	30	2	2	124	80	120	80	116	84	7,06	1,41	171	78,8	1997	4,88	0	2
4	2	61	4	2	0	2	2	164	84	144	76	142	74	5,63	1,07	156,5	57,1	1997	1,73	3,77	2
4	2	61	4	2	0	1	1	122	78	120	78	118	76	6,51	1,15	156	75,2	1997	1	4,91	2
4	2	61	5	2	0	1	1	134	80	130	80	132	80	6,66	1,1	164	98,2	1997	1,6	4,83	2
4	2	51	5	2	0	2	2	150	90	142	88	144	86	7,03	1,4	151	70	1997	1,12	5,13	2
4	2	26	5	2	0	2	2	112	70	110	72	100	68	5,66	1,36	165	58,6	1997	1,4	3,66	2
4	1	62	4	2	0	1	1	134	80	138	82	136	80	6,27	1,3	183	83,3	1997	1,18	4,44	2
4	2	31	3	2	0	2	2	102	64	104	64	102	64	4,26	2,23	169	56,6	1997	0,59	1,76	2
4	1	51	5	2	0	1	2	199	102	196	98	186	91	5,61	0,96	181	100,4	1997	1,7	3,88	2
4	1	64	3	1	20	1	1	122	88	124	84	120	80	2,92	0,75	175	84	1997	1,15	1,65	2
4	2	49	3	2	0	2	2	102	72	100	70	102	66	5,07	1,37	167	65,5	1997	0,72	3,37	2
4	1	34	1	2	0	2	2	110	74	112	76	110	78	5,49	1,17	174	65	1997	0,96	3,89	2
4	2	53	1	2	0	2	2	126	82	130	76	118	76	3,93	1,46	162,5	66,8	1997	0,82	2,1	2
4	2	40	5	2	0	2	2	104	64	108	68	106	64	5,83	1,49	157	65,8	1997	1,57	3,63	2
4	1	35	5	2	0	2	2	140	84	136	84	134	84	5,79	1,34	161	70,4	1997	2,95	3,12	2
4	2	43	5	2	0	1	2	160	96	152	96	144	88	6,03	1,81	166	66	1997	1,05	3,74	2
4	2	28	3	2	0	2	2	98	64	96	64	98	66	5,47	1,74	164	61,5	1997	1,53	3,04	2
4	1	39	5	2	0	1	2	134	74	130	78	128	74	5,57	1,37	167	69,9	1997	0,73	3,87	2
4	2	44	3	2	0	2	2	102	70	100	68	110	70	4,42	1,89	158	57	1997	0,69	2,21	2
4	2	48	4	2	0	2	2	124	82	128	84	124	80	5,97	1	159	74,1	1997	1,1	4,46	1
4	2	34	5	2	0	1	2	120	80	116	76	116	72	5,13	2,27	157	61	1997	0,73	2,53	2
4	1	59	4	3	20	2	2	140	64	136	64	130	58	5,3	1,15	153,5	61,5	1997	1,31	3,55	2
4	2	58	4	2	0	1	1	130	84	132	86	122	82	6,31	1,51	163	77,9	1997	1,05	4,32	2
4	1	48	5	2	0	1	1	154	112	158	108	154	108	6,38	1,41	182	90	1997	2,8	3,7	2
4	1	47	5	2	0	1	1	132	84	128	88	126	88	6,2	0,93	175	106,7	1997	1,98	4,37	2
4	2	26	3	2	0	2	2	98	64	104	66	102	66	4,8	1,49	174	72,6	1997	1,03	2,84	2
4	2	56	3	2	0	1	1	108	70	106	70	110	70	5,57	1,43	161	73,8	1997	1,52	3,45	2
4	2	40	3	2	0	2	2	112	84	110	78	114	80	4,09	2,08	164	64,8	1997	0,81	1,64	2
4	1	55	5	2	0	2	2	126	86	116	82	118	84	6,35	0,94	164	83,2	1997	1,23	4,85	2
4	2	40	3	1	1	2	2	102	82	108	76	106	74	5,56	2,17	164	59,6	1997	1,03	2,92	2
4	1	62	4	1	20	2	2	144	80	132	80	132	82	4,41	2,37	163,5	66,8	1997	0,91	1,63	2
4	2	53	3	2	0	2	2	106	70	110	74	106	70	6,52	1,36	163	76,4	1997	1,83	4,33	2
4	1	43	6	2	0	2	2	110	78	106	72	112	74	5,66	1,41	167	73,9	1997	2,73	3	2
4	1	44	3	2	0	1	1	134	80	130	84	126	84	5,49	1,17	190	116,6	1997	1,95	3,44	2
4	1	34	5	1	20	9	2	154	84	148	76	156	100	5,04	1,48	183	108,8	1997	1,06	3,08	2
4	2	63	4	2	0	1	1	144	86	140	80	138	82	8,49	1,2	149	61,4	1997	3,15	5,86	2
4	1	47	3	1	25	2	2	120	80	120	82	118	80	4,98	1,93	181	81,9	1997	2,76	1,8	2
4	2	51	5	2	0	2	2	114	74	112	76	114	72	5,03	1,49	169	77,8	1997	1	3,09	2
4	2	48	4	2	0	1	1	142	84	152	84	148	82	5,15	0,9	148	75	1997	0,77	3,9	2
4	1	54	4	2	0	1	1	126	86	124	84	124	86	6,18	2,08	169	70,4	1997	1,15	3,58	2
4	2	43	4	3	8	2	2	112	70	106	68	106	70	4,85	1,51	161	61	1997	1,1	2,83	2
4	2	28	4	1	12	2	2	110	76	104	70	102	68	6,07	1,25	167	70,7	1997	1,42	4,17	2
4	1	43	5	2	0	2	2	124	82	126	80	126	86	4,73	1,39	174	83,7	1997	1,4	2,7	2
4	1	31	5	1	20	2	2	116	66	112	68	114	66	4,45	1,45	177	72,9	1997	0,61	2,73	2
4	2	31	3	2	0	2	2	102	78	100	80	102	78	4,56	1,86	157	55,9	1997	1,03	2,24	2
4	1	51	3	1	8	2	2	116	78	120	78	120	74	6,18	0,95	177	91,5	1997	3,72	3,53	2
4	2	36	3	1	20	2	2	120	80	122	80	112	82	5,34	1,46	168	75	1997	2,18	2,89	2
4	1	42	1	1	3	2	2	120	74	126	76	124	74	5,83	1,61	182	86,2	1997	2,66	3,01	2
4	2	51	5	2	0	2	2	134	88	146	92	136	88	5,13	1,96	163	63	1997	1,43	2,52	2
4	1	41	3	1	40	2	2	112	84	110	86	108	82	6,44	0,94	181	96,6	1997	2,03	4,58	2
4	2	44	3	1	15	1	1	136	90	136	86	132	84	5,98	0,87	170	90,6	1997	6,31	0	1
4	2	59	5	3	10	2	2	126	86	124	82	128	84	7,05	1,26	165	72,7	1997	3,13	4,37	2
4	1	49	5	3	15	2	2	146	92	150	86	150	88	5,18	1,61	182	111,9	1997	1,44	2,91	2
4	2	60	5	2	0	1	1	130	78	130	76	126	76	6,1	1,27	175	113,4	1997	1,92	3,96	2
4	2	28	3	2	0	2	2	110	76	112	82	112	76	5,46	1,15	174	61,8	1997	1,4	3,67	2
4	1	36	3	2	0	2	2	120	82	116	82	116	84	7,16	1,78	170	68,2	1997	1,45	4,72	2
4	1	26	3	2	0	2	2	112	78	112	80	120	82	4,03	1,2	179	80	1997	0,98	2,39	2
4	2	28	3	2	0	1	2	104	66	110	70	112	72	3,58	1,77	165	63,7	1997	1,06	1,33	2
4	2	37	3	2	0	2	2	114	80	116	76	114	74	6,17	2,11	165	66,9	1997	1,92	3,19	2
4	1	59	4	1	20	2	2	140	72	132	70	132	72	6,3	1,07	179	102,5	1997	2,13	4,26	2
4	2	55	4	2	0	1	1	128	88	126	86	122	90	4,85	1,05	150	70	1997	2,12	2,84	2
4	1	56	3	2	0	1	2	146	90	144	92	142	88	3,34	0,86	166	77,7	1997	1,46	1,81	2
4	2	51	4	2	0	1	1	178	98	166	98	160	92	5,5	1,3	170	97,7	1997	0,79	3,84	2
4	1	53	4	3	60	1	1	150	92	144	90	140	90	6,86	1,46	187	118,7	1997	2,07	4,46	2
4	1	57	4	1	15	2	2	124	68	126	70	120	60	4,91	2,32	152	44,6	1997	0,82	2,22	2
4	1	45	5	2	0	2	2	122	80	116	74	110	78	6,16	1,52	180	92,07	1997	1,28	4,06	2
4	1	46	5	2	0	1	2	136	88	136	90	138	90	3,34	1,03	172	80,9	1997	0,61	2,04	2
4	2	53	5	2	0	1	1	126	86	126	82	130	84	6,58	1,25	163	116	1997	1,94	4,45	2
4	2	54	3	1	20	2	2	116	92	116	88	114	86	5,85	1,41	162	86,1	1997	2,52	3,3	2
4	2	45	5	1	10	2	2	130	78	130	78	128	78	4,27	1,18	175	76,1	1997	1,05	2,61	2
4	2	49	3	1	5	2	2	104	70	100	66	100	64	5,56	1,38	177	77,04	1997	0,75	3,84	2
4	2	48	3	1	7	1	2	138	64	132	68	130	76	4,93	1,26	156,5	72,02	1997	1,33	3,07	2
4	2	42	4	1	15	2	2	120	86	114	80	114	78	4,88	1,07	165	76	1997	1,54	3,1	2
4	1	31	1	2	0	2	2	110	68	114	72	118	74	6,05	1,16	180	88,03	1997	2,67	3,67	2
4	2	42	3	2	0	2	2	110	74	114	74	114	70	5,8	1,49	169	74,04	1997	1,03	3,85	2
4	2	42	4	1	10	2	2	134	86	120	80	124	80	6,18	1,25	159	78	1997	1,56	4,21	2
4	1	60	5	3	30	1	2	170	104	168	102	164	100	6,84	1,38	174	97,08	1997	2,79	4,2	1
4	1	47	5	1	10	2	2	156	106	154	102	154	100	5,63	1,84	173	75,02	1997	1,35	3,17	2
4	2	38	1	3	4	2	2	100	70	102	68	102	70	4,55	1,86	164	55,04	1997	1,45	2,03	2
4	1	26	5	1	20	2	2	134	80	130	76	130	70	4,71	1,34	172,5	85,04	1997	0,99	2,92	2
4	2	26	5	2	0	2	2	120	76	118	68	110	64	3,84	1,3	174	69,09	1997	0,67	2,23	2
4	1	38	3	2	0	2	2	120	84	114	86	124	86	6,31	1,74	181	92,5	1997	1,12	4,06	2
4	2	27	3	2	0	2	2	110	70	108	68	104	66	4,13	1,54	168	68,06	1997	0,62	2,3	2
4	1	37	5	2	0	2	2	110	78	114	80	114	74	3,51	0,93	171	82,03	1997	1,6	1,85	2
4	1	35	5	1	20	2	2	122	86	124	88	122	80	5,61	1,11	182	117,5	1997	3,19	3,05	2
4	2	40	3	2	0	2	2	118	68	112	66	106	64	4,48	1,67	165	62	1997	0,84	2,43	2
4	1	53	2	1	15	1	1	118	74	116	74	118	74	6,74	0,84	168	86,7	1997	7,7	0	2
4	1	53	1	3	20	1	2	130	88	134	90	128	86	6,09	1,17	176	87,03	1997	2,22	3,92	2
4	1	35	3	1	3	2	2	124	82	124	84	120	76	5,07	1,63	181	89,03	1997	1,34	2,84	2
4	2	39	1	3	20	2	2	130	72	118	76	118	74	4,85	1,52	161	63,8	1997	0,92	2,92	2
4	2	64	4	2	0	1	1	170	96	162	98	154	102	7,49	1	159,5	79,7	1997	3,94	4,69	2
4	1	64	5	3	20	1	1	144	82	144	84	144	82	5,87	1,08	178	109,05	1997	2,18	3,8	1
4	2	54	5	2	0	1	1	132	84	128	80	128	82	6,09	1,7	154,5	103,06	1997	1,04	3,91	2
4	1	46	5	3	20	2	2	120	82	122	82	122	84	6,63	1,39	174	76,08	1997	1,72	4,46	2
4	2	27	1	1	5	2	2	108	78	110	74	110	74	4,78	1,43	173,5	68,01	1997	1,16	2,83	2
4	2	25	5	3	15	2	2	118	86	118	84	116	82	5,98	1,58	164,5	89,07	1997	1,43	3,76	2
4	2	55	5	2	0	1	1	122	88	124	88	124	86	4,98	1,3	165	86,08	1997	1,61	2,95	2
4	2	49	5	1	10	2	2	128	80	124	78	120	78	5,25	1,69	159	86,09	1997	1,74	2,76	2
4	2	32	5	2	0	2	2	118	82	114	78	114	78	5,92	1,94	165	78,04	1997	1,5	3,29	2
4	2	29	5	1	7	2	2	130	72	132	70	126	72	6,21	1,11	159	50,2	1997	2,24	4,09	2
4	1	58	5	2	0	2	2	158	98	152	98	150	98	8,01	1,41	174	97	1997	2,44	5,49	2
4	1	27	5	1	10	2	2	118	82	120	80	120	82	4,91	1	181	85,1	1997	2,14	2,93	2
4	2	30	3	1	20	2	2	128	84	124	80	114	76	4,6	2	166	57	1997	0,62	2,32	2
4	2	50	5	2	0	2	2	110	74	108	72	112	72	4,26	1,95	164,5	71,4	1997	1,08	1,82	2
4	1	60	2	3	20	1	2	129	84	126	84	126	82	4,28	1,26	169	82	1997	1,12	2,51	1
4	2	44	4	2	0	2	2	118	70	120	74	116	72	5,94	2,18	168,5	58,05	1997	0,66	3,46	2
4	2	49	2	2	0	1	1	146	94	140	86	136	88	4,84	1,36	155,5	56,5	1997	0,99	3,03	1
4	2	25	3	2	0	2	2	102	76	100	72	98	68	3,75	1,37	163	59,5	1997	0,84	2,01	2
4	2	53	5	3	31	2	2	134	84	136	78	130	80	5,61	0,95	165	84,1	1997	4,26	2,72	1
4	1	41	5	2	0	2	2	156	98	140	96	142	96	5,27	1,51	176	90,1	1997	1,75	2,96	2
4	1	30	3	1	25	2	2	128	90	124	84	126	84	5,84	1,5	188	103,1	1997	1,42	3,69	2
4	1	42	5	3	20	2	2	130	80	128	76	130	74	5,01	1,16	174	85,9	1997	1,57	3,13	2
4	2	35	4	2	0	2	2	115	76	110	72	108	68	4,69	1,48	157	51	1997	0,77	2,85	2
4	1	60	5	2	0	2	2	144	78	142	76	138	78	5,41	0,77	165	73,1	1997	1,29	4,05	2
4	2	33	5	1	4	2	2	126	78	120	76	114	74	3,65	1,74	168	75	1997	0,34	1,75	2
4	1	54	1	1	30	1	2	164	108	160	104	156	104	5,82	1,15	185	108	1997	3,77	2,95	2
4	2	58	4	2	0	1	1	136	98	132	100	142	98	4,41	0,92	162	81	1997	1,13	2,98	2
4	1	57	4	2	0	2	2	188	100	184	102	180	102	5,77	1,57	166	76	1997	3,01	2,84	2
4	2	46	3	2	0	2	2	118	78	118	78	114	78	4,27	1,3	161	75,1	1997	0,64	2,67	2
4	2	27	5	3	20	2	2	114	70	110	66	110	64	4,41	1,94	179,5	71	1997	0,89	2,06	2
4	1	42	4	2	0	1	2	146	96	144	94	146	96	6,01	1,77	166	89,1	1997	1,71	3,46	2
4	2	39	3	2	0	2	2	126	80	120	78	122	80	5,52	2,05	166	65	1997	0,81	3,1	2
4	1	30	4	1	8	2	2	150	84	142	82	134	84	6,18	1,24	166	85,1	1997	2,93	3,6	2
4	1	54	0	1	20	2	2	136	80	134	80	130	80	4,52	1,41	174	77	1997	0,68	2,81	2
4	1	39	5	1	30	2	2	126	88	124	84	124	78	6,52	1,16	162	82	1997	2,66	4,15	2
4	2	57	3	3	20	2	2	148	78	140	72	132	72	5,65	2,59	155	58,8	1997	0,72	2,73	2
4	1	34	5	2	0	2	2	136	96	122	92	126	94	6,92	1,21	181	84	1997	2,67	4,49	2
4	1	38	3	1	20	2	2	132	84	134	86	130	82	4,85	1,64	177	90,1	1997	1,97	2,31	2
4	1	29	5	3	20	2	2	112	72	114	72	114	76	6,55	1,26	175	81,7	1997	2,51	4,15	2
4	1	39	5	2	0	2	2	104	68	96	62	94	62	5,48	0,93	174	74	1997	1,26	3,98	2
4	1	54	5	2	0	2	2	118	76	112	78	117	80	4,96	1,7	171	74,2	1997	0,86	2,86	2
4	2	32	5	2	0	2	2	106	68	106	70	106	72	3,34	1,46	161	58	1997	0,42	1,69	2
4	2	38	5	1	10	2	2	118	76	114	70	110	64	3,78	0,73	171	64	1997	0,74	2,72	2
4	2	40	3	2	0	2	2	110	86	112	80	108	82	4,42	1,29	158	72,1	1997	1	2,68	2
4	1	64	3	1	10	1	2	164	92	164	84	164	86	5,72	1,3	168	71	1997	1,54	3,72	2
4	1	55	5	1	20	2	2	118	84	110	80	116	82	5,11	0,75	182	95	1997	7,37	0	1
4	1	30	4	2	0	2	2	130	88	124	84	120	86	6,76	1,3	183	93,1	1997	2,82	4,18	2
4	2	44	5	2	0	2	2	110	78	108	74	112	72	5,54	1,69	162	56	1997	1,27	3,27	2
4	2	26	5	1	10	2	2	116	64	112	60	110	66	4,11	0,94	161	52,1	1997	0,6	2,9	2
4	1	49	5	3	20	2	2	140	98	136	100	138	98	5,49	1,45	179	102,5	1997	2,4	2,96	2
4	2	44	4	2	0	1	1	130	76	130	78	126	76	4,78	1,5	173	82,1	1997	1,06	2,8	2
4	2	41	5	2	0	2	2	130	84	122	80	118	80	5,2	1,79	161	86	1997	1,03	2,94	2
4	1	49	6	2	0	2	2	160	110	158	104	148	104	6,72	1,07	175,5	82	1997	2,02	4,74	2
4	2	54	5	3	5	1	1	118	88	120	86	118	84	6,69	1,54	156	78	1997	1,98	4,25	2
4	1	59	3	0	0	9	1	134	90	132	86	134	86	5,52	1,49	167	87	1997	2,22	3,02	1
4	2	28	5	2	0	1	2	114	74	112	74	110	72	5,62	1,18	164	89,1	1997	1,08	3,95	2
4	1	53	3	1	25	2	2	136	84	132	84	126	86	5,17	0,89	169	89	1997	2,61	3,09	2
4	1	40	1	2	0	2	2	130	88	126	88	120	86	4	1,37	195	84,6	1997	0,96	2,19	2
4	2	55	4	1	1	2	2	154	88	152	90	146	88	5,44	1,51	154	73,6	1997	1,1	3,43	2
4	2	25	3	2	0	2	2	110	70	108	68	100	70	3,67	1,39	166	56	1997	0,6	2,01	2
4	1	32	5	1	20	2	2	136	82	130	84	124	76	6,03	1,41	160	76	1997	1,43	3,97	2
4	2	56	4	1	5	2	2	130	78	126	80	126	78	5,98	2,03	159	81	1997	1,81	3,13	2
4	1	45	3	2	0	9	2	120	78	114	80	110	78	6,8	1,1	181	85,6	1997	1,66	4,95	2
4	2	47	5	2	0	2	2	131	87	117	93	119	77	6,54	1,06	174	97	1997	2,63	4,28	2
4	1	51	5	1	1	2	2	128	78	130	82	130	80	6,9	0	190	103,9	1997	19,68	0	2
4	1	56	5	3	20	2	2	136	88	142	88	138	90	5,6	1,48	166	70,5	1997	1,87	3,27	2
4	2	52	3	2	0	2	2	110	68	102	66	100	66	4,26	1,88	163	57,4	1997	0,76	2,03	2
4	1	45	5	2	0	2	2	132	86	124	84	124	84	7,04	1,17	176,5	85,3	1997	2,33	4,81	1
4	1	37	1	1	20	2	2	120	78	118	78	114	80	5,36	1,56	163	67,7	1997	1,38	3,17	2
4	2	45	4	1	10	2	2	104	76	104	78	106	74	4,3	1,1	159,5	65,3	1997	0,83	2,82	2
4	1	40	3	2	0	1	1	170	108	152	104	148	100	6,58	1,36	178	101,1	1997	4,12	3,35	2
4	1	58	4	3	60	2	2	134	84	130	84	130	86	5,11	1,88	172	89,7	1997	1,35	2,61	2
4	2	34	4	2	0	2	2	124	74	120	72	118	74	4,68	1,48	155,5	72,5	1997	0,77	2,85	2
4	1	38	3	1	40	9	2	142	92	138	90	142	90	6,47	1,06	178	85,6	1997	4,14	3,53	2
4	1	47	3	3	10	2	2	130	90	130	91	128	86	4,52	0,81	173,5	110,1	1997	3,83	1,98	2
4	2	55	4	2	0	2	2	114	70	114	72	108	72	5,41	1,49	162	83,7	1997	1,37	3,3	2
4	2	32	3	2	0	2	2	116	76	116	74	116	70	3,88	1,51	164,5	56,6	1997	0,66	2,06	2
4	1	50	6	1	5	2	2	122	80	118	82	118	76	5,17	1,62	169	69,8	1997	1,21	3	2
4	2	46	3	2	0	2	2	104	68	102	64	106	64	4,14	0,81	155	55,1	1997	0,81	2,96	2
4	1	48	1	1	20	2	2	126	86	124	84	124	84	5,36	1,03	190	116,3	1997	3,15	2,9	2
4	2	52	4	1	15	2	2	146	98	142	96	138	96	9,68	1,45	161	69,8	1997	2,64	7,02	2
4	1	25	5	1	20	2	2	130	78	124	80	120	76	4,9	1,27	165	63	1997	1,52	2,95	2
4	2	56	4	2	0	1	1	170	100	172	100	170	98	5,75	1,58	164	89	1997	1,35	3,56	2
4	2	26	5	2	0	2	2	104	68	106	68	106	68	3,55	1,71	166,5	73,6	1997	0,45	1,63	2
4	1	50	5	3	20	2	2	132	90	130	86	126	84	6,38	1,02	165,5	96,8	1997	3,42	3,8	1
4	2	29	5	2	0	2	2	120	80	112	76	110	74	4,16	1,54	170,5	64,5	1997	0,56	2,37	2
4	2	39	3	2	0	2	2	84	60	86	62	88	64	4,87	0,98	169	77,6	1997	1,25	3,32	2
4	1	27	3	2	0	2	2	118	80	110	76	116	78	4,99	0,97	169	68	1997	1,67	3,26	2
4	1	45	5	1	10	2	2	138	98	142	102	142	100	4,19	0,94	177,5	102,6	1997	2,03	2,32	2
4	1	43	4	1	20	2	2	132	80	126	80	124	78	7,29	1,48	174	84	1997	1,46	5,15	2
4	1	44	5	1	20	2	2	122	86	120	86	124	88	5,07	0,77	174,5	85,1	1997	1,62	3,56	2
4	2	48	3	2	0	2	2	142	82	140	78	140	80	5,57	1,52	163	85,1	1997	0,85	3,67	2
4	2	49	5	1	2	1	2	200	110	194	112	182	98	8,89	1,35	165,5	91,5	1997	4,46	5,51	0
4	1	33	4	1	10	2	2	144	96	146	98	138	94	7,14	0,84	150	74,9	1997	6,57	0	2
4	2	42	3	1	10	2	2	114	72	110	70	116	70	6,51	1,14	167	78	1997	1,34	4,76	2
4	1	51	5	1	20	2	2	144	84	140	86	140	84	5,14	1,27	183,5	90,2	1997	2,16	2,89	2
4	2	51	3	2	0	2	2	118	74	118	74	120	74	3,52	1,49	153	66,3	1997	0,63	1,75	2
4	1	61	5	3	7	2	2	160	106	152	100	144	102	6,01	0,96	170,5	72,5	1997	1,05	4,57	2
4	1	51	5	3	10	1	1	152	94	150	92	146	90	5,16	1,06	179	91,5	1997	2,39	3,02	2
4	1	49	5	1	30	2	2	132	82	124	80	124	82	5,28	1,29	178,5	88	1997	2,09	3,04	2
4	2	30	3	2	0	1	2	104	76	104	72	102	76	4,21	1,1	169	65,5	1997	1,28	2,52	2
4	2	52	5	2	0	2	2	170	96	188	96	168	98	5,52	1,22	163	94,2	1997	1,69	3,54	2
4	1	54	1	1	1	2	2	126	80	126	82	122	84	4,72	1,19	174,5	73,3	1997	1,55	2,83	2
4	2	45	4	2	0	2	2	118	80	120	80	118	80	6,45	1,63	155	54,3	1997	1,14	4,3	2
4	2	34	1	3	1	2	2	100	60	92	58	90	56	4,06	1,62	165,5	73,5	1997	0,52	2,2	2
4	2	43	1	2	0	2	2	132	104	132	102	136	100	8,18	1,32	161	99,8	1997	2,82	5,58	2
4	1	48	1	3	10	2	2	116	74	116	76	114	76	5,75	1,64	184,5	83,1	1997	0,76	3,77	2
4	1	44	5	3	20	2	2	136	96	142	96	140	94	5,38	1,12	184	105,8	1997	3,57	2,64	2
4	1	31	5	2	0	2	2	120	76	110	74	110	72	5,66	1,66	179	75,1	1997	0,48	3,78	2
4	1	32	5	3	20	2	2	122	80	118	78	122	78	6,8	1,2	173,5	104,5	1997	2,13	4,63	2
4	1	28	3	1	10	2	2	140	98	138	94	130	90	6,96	0,98	182	105,8	1997	6,23	0	2
4	2	33	5	1	4	2	2	104	74	100	74	100	72	4,28	1,37	161	76,5	1997	0,77	2,55	2
4	1	61	4	2	0	2	2	144	88	144	90	148	90	5,05	1,48	181	93,8	1997	0,87	3,18	2
4	2	42	3	2	0	9	2	128	80	132	84	126	80	5,04	1,42	172	115,6	1997	0,88	3,22	2
4	2	59	4	2	0	9	2	172	104	170	102	164	98	6,1	1,84	156	87,1	1997	1,08	3,77	2
4	1	52	5	3	20	1	1	156	94	148	90	150	90	6,48	0,95	160	73,5	1997	3,69	3,86	2
4	1	62	5	2	0	1	1	196	106	199	108	199	108	6,25	1,41	164	91,1	1997	2,93	3,51	2
4	1	40	3	1	20	2	2	126	78	124	78	130	80	7,58	1,05	173	81,2	1997	6,2	0	1
4	2	59	1	3	7	2	2	116	76	114	74	110	70	5,73	2,42	166	63,3	1997	0,48	3,09	2
4	2	30	5	2	0	2	2	140	92	138	90	136	84	5,12	1,29	174	84,4	1997	0,95	3,4	2
4	1	33	3	1	20	1	2	146	96	140	94	142	90	5,89	1,03	177	77,9	1997	1,6	4,13	2
4	1	39	1	2	0	2	2	110	70	112	72	112	70	5,18	0,94	174	86,4	1997	1,35	3,62	2
4	1	32	3	2	0	9	2	114	74	112	70	112	68	4,85	0,88	171	77,5	1997	1,82	3,14	2
4	1	44	5	1	10	2	2	124	82	122	74	122	74	5,37	1,73	183,5	88,3	1997	0,69	3,33	2
4	1	55	3	3	30	2	2	134	88	124	86	128	88	6,17	1,14	170	79,5	1997	1,09	4,54	2
5	2	51	3	2	0	9	2	140	84	136	84	140	84	5,62	1,55	166	70	1997	1,75	3,28	2
5	2	34	3	2	0	2	2	126	80	120	76	126	80	5,09	1,36	161	58	1997	0,81	3,36	2
5	2	35	1	2	0	2	2	132	76	126	76	126	78	5,34	1,51	152	56	1997	0,71	3,51	2
5	2	52	5	2	0	1	2	116	98	132	96	130	98	5,41	1,38	151	84	1997	1,19	3,49	2
5	2	40	5	1	8	2	2	130	82	134	82	134	82	7,41	1,89	164	62	1997	0,79	5,16	2
5	2	57	4	2	0	2	2	120	80	116	76	112	70	5,26	1,77	153	84	1997	0,85	3,11	2
5	2	38	5	1	2	2	2	110	70	110	70	104	68	4,65	1,85	158	52	1997	0,56	2,54	2
5	2	59	4	2	0	1	2	134	84	124	74	122	78	7,95	0,88	158	86	1997	5,01	0	2
5	2	43	3	2	0	2	2	116	76	110	76	110	76	4,16	1,04	182	77	1997	1,24	2,56	2
5	2	49	5	2	0	2	2	146	84	140	86	140	84	6,42	1,09	155	86	1997	1,93	4,46	2
5	2	51	5	2	0	2	2	126	74	114	74	114	72	4,11	1,73	156	77	1997	0,63	2,09	2
5	2	60	5	2	0	1	1	184	104	172	102	168	102	5,39	1,27	154	90	1997	2	3,21	2
5	2	42	3	1	1	2	2	124	80	112	84	114	84	6,62	0,97	168	78	1997	1,77	4,85	2
5	2	52	4	1	5	2	2	120	70	122	70	120	70	5,47	1,48	171	64	1997	0,93	3,57	2
5	1	45	5	2	0	2	2	118	84	114	84	114	84	6,75	1,41	180	81	1997	2,23	4,33	2
5	2	37	5	2	0	2	2	106	82	108	76	104	76	4,48	1,45	170	78	1997	0,75	2,69	2
5	2	63	4	2	0	2	2	160	90	152	90	150	86	6,66	1,35	154	80	1997	1,94	4,43	2
5	2	43	5	2	0	2	2	114	72	116	72	116	72	5,05	1,8	157	67	1997	0,61	2,98	2
5	2	59	4	2	0	2	2	128	90	126	86	122	86	8,9	1,42	158	73	1997	2,75	6,23	2
5	2	52	3	2	0	2	2	138	82	142	82	142	82	5,17	1,33	160	69	1997	0,89	3,44	2
5	2	31	1	2	0	2	2	130	76	130	80	130	80	4,9	1,99	172	67,3	1997	1,21	2,36	2
5	2	40	3	2	0	2	2	114	78	110	80	110	78	4,91	1,64	163	66,4	1997	1,23	2,72	2
5	2	36	6	2	0	2	4	114	60	110	60	110	60	4,58	1,55	167	59,1	1997	0,69	2,71	2
5	2	47	5	2	0	2	2	104	68	106	68	104	68	6,98	1,01	155	71,1	1997	1,95	5,08	2
5	2	40	5	1	2	2	2	140	86	134	86	130	84	5,85	1,26	158	56,5	1997	0,79	4,23	2
5	2	56	3	2	0	2	2	148	86	134	84	144	80	5,5	1,51	158	71,7	1997	1,15	3,47	2
5	2	29	5	2	0	2	2	130	84	124	84	124	80	6,1	1,95	169	54,9	1997	0,77	3,8	2
5	2	60	6	2	0	2	2	134	84	136	80	130	84	5,64	1,78	157	58,3	1997	0,86	3,47	2
5	2	41	3	2	0	2	2	122	80	116	80	116	80	5,17	1,81	164	71,8	1997	0,7	3,04	2
5	2	62	5	2	0	2	2	136	86	136	86	142	90	9,46	1,68	154	69,3	1997	1,06	7,3	2
5	2	42	5	1	3	2	2	108	62	106	62	108	66	4,4	1,25	162	54	1997	0,61	2,87	2
5	2	36	3	2	0	2	2	96	52	94	54	94	54	4,48	1,45	167	56,4	1997	1,05	2,56	2
5	2	43	4	2	0	2	2	130	70	126	70	124	74	4,31	1,51	163	67,2	1997	0,67	2,49	2
5	2	33	3	2	0	2	2	114	84	116	84	118	86	5,26	1,42	166	56,4	1997	0,82	3,47	2
5	2	62	4	3	10	2	2	118	82	116	84	114	84	5,58	0,85	163	63,7	1997	1,45	4,07	2
5	2	42	3	2	0	2	2	108	76	104	76	104	76	4,22	1,42	166	57,2	1997	0,93	2,38	2
5	2	63	4	2	0	1	1	120	64	114	60	112	60	7,52	1,14	149	90,3	1997	1,91	5,52	2
5	2	38	5	1	20	1	2	138	70	118	78	122	80	5,1	1,39	165	74,2	1997	0,82	3,34	2
5	2	49	5	2	0	2	2	120	76	122	78	120	76	4,93	1,37	158	67,2	1997	0,86	3,17	2
5	2	28	3	2	0	2	2	112	80	110	74	108	76	3,97	1,17	167	85	1997	0,96	2,36	2
5	2	58	4	2	0	1	1	134	88	130	86	130	85	8,86	1,5	157	80,6	1997	3,29	5,86	2
5	2	63	4	2	0	1	1	132	76	126	74	126	74	8,62	1,57	156	79,2	1997	1,48	6,39	2
5	2	40	3	1	15	2	2	104	72	98	66	96	66	4,98	0,97	160	66,1	1997	1,4	3,37	2
5	2	30	5	2	0	1	2	110	80	106	80	104	76	6,2	2,11	162	65,2	1997	1,69	3,32	2
5	2	50	3	2	0	2	2	112	78	106	78	106	78	6,2	1,79	170	63	1997	1,25	3,84	2
5	2	32	3	2	0	2	2	136	88	124	80	126	82	4,71	1,25	168	101,5	1997	2,08	2,51	2
5	2	32	3	2	0	2	2	108	68	108	68	106	66	5,08	1,99	173	58,3	1997	0,39	2,92	2
5	2	58	4	2	0	1	1	132	82	130	80	130	80	7,85	1,18	163	84,7	1997	2,66	5,46	2
5	2	61	4	3	6	1	1	110	80	112	78	108	80	7,16	1,64	152	77,2	1997	1,77	4,72	2
5	2	43	5	1	3	2	2	92	62	94	60	94	60	6,38	1,39	160	79	1997	2,05	4,05	2
5	2	51	3	1	15	1	1	126	82	124	82	124	82	6,91	1,44	158	101,8	1997	1,32	4,87	2
5	2	37	5	2	0	2	2	104	66	106	68	104	68	4,25	1,47	155	54	1997	0,65	2,49	2
5	2	46	5	2	0	1	1	152	90	144	90	144	86	6,69	1,14	160	90,8	1997	3,65	3,89	2
5	2	64	5	2	0	1	1	170	96	164	96	164	96	6,31	1,62	154	98,5	1997	1,6	3,96	2
5	2	36	5	1	9	2	2	106	70	106	68	108	66	5,22	1,31	154	48,7	1997	1,08	3,42	2
5	2	62	5	1	10	1	2	164	88	164	94	164	94	7,23	1,89	157	57,6	1997	1,25	4,77	2
5	2	47	5	2	0	2	2	118	80	114	76	110	76	4,74	1,48	166	65,7	1997	0,85	2,88	2
5	2	49	3	3	1	2	2	124	72	116	74	114	68	6,51	1,6	157	50,5	1997	0,92	4,49	2
5	2	53	4	3	2	2	2	116	80	120	82	118	80	5,48	1,5	150	90,1	1997	1,59	3,25	2
5	2	29	5	1	10	2	2	114	64	106	64	104	64	4,36	1,56	158	59,2	1997	0,79	2,44	2
5	2	47	3	2	0	2	2	106	62	102	66	98	66	3,91	1,66	152	64,6	1997	0,96	1,81	2
5	2	27	4	2	0	2	2	106	60	104	60	104	60	5,54	1,34	159	74,8	1997	1,82	3,37	2
5	2	46	6	2	0	2	2	100	68	104	72	100	70	4,69	1,54	163	54,3	1997	0,58	2,88	2
5	2	53	3	2	0	2	2	126	80	132	80	126	80	8	1,59	166	73,5	1997	1,15	5,89	2
5	2	61	4	2	0	1	1	120	70	120	74	116	70	5,31	1,25	158	88,6	1997	1,02	3,6	2
5	1	59	5	3	15	2	2	136	104	138	104	134	106	6,43	0,91	173	96,2	1997	3,77	3,81	2
5	1	51	4	3	15	1	1	150	90	146	90	150	90	5,28	1,5	166	112,9	1997	1,35	3,17	2
5	1	49	5	1	7	2	2	118	82	118	82	116	80	6,31	1,15	173	77	1997	1,97	4,27	2
5	1	64	4	3	10	2	2	110	70	116	69	114	68	6,17	1,89	169	75,6	1997	1,1	3,78	1
5	1	51	4	2	30	1	1	172	96	150	98	156	94	6,21	1,08	171	99	1997	3,62	3,49	2
5	1	49	5	1	10	2	2	136	74	134	74	134	74	7,53	0,8	167	76,7	1997	11,46	0	2
5	2	37	5	2	0	2	2	108	62	110	64	110	66	4,42	1,66	172	71	1997	0,65	2,47	2
5	1	45	3	1	20	2	2	128	88	124	90	132	92	7,06	1,06	190	110,3	1997	3,52	4,4	2
5	1	41	5	2	0	2	2	106	71	104	71	104	72	5,93	1,28	180	78,9	1997	1,05	4,17	2
5	1	56	3	3	50	9	2	162	100	158	96	158	94	10,53	0	179	102,3	1997	10,83	0	2
5	1	63	4	2	0	2	2	148	96	146	98	146	98	5,12	1,67	173	89	1997	1,18	2,91	2
5	1	34	4	1	25	2	2	122	88	122	82	116	82	4,4	1,35	170	72,5	1997	1,32	2,45	2
5	1	64	5	3	20	1	1	160	98	158	94	152	94	5,59	1,16	170	88,1	1997	1,96	3,54	2
5	1	43	5	2	0	2	2	122	86	124	82	120	82	4,89	1,61	184	76,1	1997	0,6	3,01	2
5	1	46	5	1	0	2	2	130	90	126	88	124	84	5,99	1,4	189	88,5	1997	4,06	2,75	2
5	1	51	3	1	20	2	2	148	92	142	90	146	88	7,68	1,17	173	93,7	1997	2,7	5,28	2
5	1	48	5	1	4	2	2	132	82	132	82	134	82	4,96	0,88	171	89,9	1997	2,64	2,88	2
5	1	39	1	2	0	2	2	128	76	126	78	130	80	6,97	1,45	167	80,8	1997	1,68	4,75	2
5	1	59	4	3	20	1	1	146	76	140	70	140	74	7,65	1,18	172	90,3	1997	2,18	5,48	2
5	1	44	5	1	15	2	2	130	86	128	86	126	86	4,18	1,15	169	73,4	1997	0,81	2,66	2
5	1	64	3	2	0	1	1	130	92	128	88	130	92	6,31	1,24	182	79,5	1997	1,1	4,58	2
5	1	40	3	3	20	1	2	124	88	118	84	126	80	5,7	1,25	184	105,9	1997	2,1	3,49	2
5	1	35	4	2	0	2	2	112	64	110	64	112	64	5,45	1,47	179	84,1	1997	1,66	3,23	2
5	1	41	5	2	0	2	2	130	78	130	80	130	78	6,04	1,33	181	88,6	1997	1,34	4,1	2
5	2	25	3	2	0	2	2	114	76	112	74	112	72	5,28	1,62	159	72	1997	0,84	3,28	2
5	1	37	5	2	0	2	2	114	64	114	68	108	68	5,23	1,45	171	72,8	1997	2	2,88	2
5	1	47	4	2	0	2	2	120	80	116	80	120	80	5,86	1,08	178	89,7	1997	2,54	3,63	2
5	1	37	5	2	0	2	2	132	80	130	78	122	74	5,63	1,81	176	74,2	1997	0,96	3,39	2
5	1	44	3	2	0	9	2	122	88	126	90	128	88	5,58	1,35	179	89	1997	1,34	3,62	2
5	1	50	5	3	20	2	2	130	80	126	80	122	82	6,55	1,22	180	104,4	1997	2,49	4,19	2
5	1	61	5	2	0	2	2	178	115	164	108	164	108	4,52	0,89	184	101,3	1997	1,55	2,92	2
5	1	45	5	3	20	2	2	144	90	138	88	142	90	7,34	1,42	175	95,4	1997	3,12	4,5	2
5	1	62	5	1	10	1	2	166	90	154	92	156	96	4,73	1,96	164	64,2	1997	1,85	1,93	2
5	1	32	3	2	0	2	2	124	80	126	80	122	80	3,9	1,33	171	74,4	1997	0,74	2,24	2
5	1	28	5	1	10	2	2	112	80	110	78	110	80	6,02	1,26	178	73,2	1997	1,12	4,26	2
5	1	50	3	3	15	2	2	128	84	122	82	122	84	5,74	0,85	172	84,9	1997	3,14	3,47	2
5	1	49	5	1	10	2	2	138	84	134	82	130	80	7,48	1,1	170	76,1	1997	2,3	5,34	2
5	1	51	3	3	20	2	2	116	86	118	84	114	86	5,86	1,35	180	77,6	1997	1,05	4,04	2
5	2	47	2	3	2	2	2	124	76	120	78	118	76	7,09	1,46	169	69	1997	1,14	5,12	2
5	2	44	5	2	0	2	2	108	74	104	72	104	72	4,38	1,44	163	64,5	1997	0,55	2,69	2
5	1	33	5	1	20	2	2	124	84	120	82	122	78	6,67	1,06	170	76,1	1997	2,42	4,51	2
5	1	50	3	3	5	2	2	116	76	108	68	110	74	5,71	1,74	175	82	1997	0,75	3,63	2
5	1	39	4	1	3	1	2	140	90	134	86	136	82	5,43	0,84	174	93,3	1997	3,16	3,15	2
5	1	53	5	3	10	2	2	116	90	122	80	122	84	7,11	1,58	168	87,7	1997	0,9	5,12	2
5	1	46	5	2	0	2	2	116	76	112	76	112	72	5,94	1,83	177	88	1997	1,26	3,54	2
5	1	62	1	2	0	1	2	158	108	154	108	154	98	6,25	1,02	188	89,4	1997	1,11	4,72	2
5	1	55	5	1	20	1	1	130	80	126	80	124	80	6,9	1,24	169	84,5	1997	1,79	4,85	2
5	1	29	5	3	20	2	2	134	82	128	84	124	86	6,09	1,2	184	92,9	1997	4,63	0	2
5	1	32	5	2	0	2	2	116	78	116	78	112	78	4,55	1,68	184	82,8	1997	1,33	2,26	2
5	1	46	5	3	5	2	2	130	92	132	94	134	94	6,57	1,21	177	82,6	1997	1,7	4,59	2
5	1	44	5	1	20	2	2	112	62	116	66	110	66	6,19	1,03	179	86,2	1997	1,2	4,61	2
5	1	46	5	3	15	9	2	150	112	150	112	152	116	6,37	1,63	183	102,9	1997	2,06	3,8	2
5	1	60	5	2	0	2	2	148	100	146	98	148	98	6,63	1,57	171	78,8	1997	1,46	4,39	2
5	1	33	3	3	30	2	2	120	70	120	64	120	70	6,51	1,33	168	78,4	1997	1,52	4,49	2
5	1	45	5	1	20	1	1	134	90	130	88	130	90	7,15	1,07	167	90,2	1997	3,25	4,6	2
5	1	46	5	1	25	2	2	98	70	100	68	104	68	6,24	1,73	175	74,6	1997	0,73	4,18	2
5	1	35	6	1	15	2	2	178	78	170	70	162	74	3,28	1,38	188	91,8	1997	0,57	1,64	2
5	2	55	4	1	7	2	2	136	90	126	84	124	84	8,97	1,26	166	87,1	1997	3,81	5,98	2
5	2	61	4	2	0	1	1	128	82	128	80	122	78	4,22	0,87	161	80,6	1997	3,27	1,86	2
5	2	64	4	2	0	1	1	140	90	138	88	142	88	4,99	1,48	161	79,5	1997	1,74	2,71	2
5	2	54	3	1	15	1	1	120	60	124	64	124	60	5,04	0,96	154,5	79,2	1997	3,53	2,47	2
5	2	62	5	2	0	1	1	136	88	136	86	132	88	6,49	1,64	161	88,2	1997	1,07	4,36	2
5	2	51	5	1	20	2	2	112	88	114	82	126	86	5,86	1,68	149	46,5	1997	1,12	3,67	2
5	2	50	5	2	0	2	2	126	84	122	84	120	84	5,11	1,2	164	107,3	1997	3,04	2,53	2
5	2	36	1	1	15	2	2	108	74	114	72	112	74	3,58	1,02	165	76,8	1997	4,78	0	2
5	2	27	5	1	30	2	2	110	70	102	60	100	60	6,2	1,4	164,5	89,2	1997	2,25	3,78	2
5	2	59	4	2	0	1	1	172	104	174	94	176	92	6,57	1,73	148	86,4	1997	1,73	4,05	2
5	2	39	4	2	0	2	2	120	84	114	78	108	80	5,23	1,9	164	69,4	1997	0,74	3	2
5	2	38	3	3	12	2	2	110	76	108	70	104	76	5,31	1,78	158	67,4	1997	0,8	3,17	2
5	2	28	3	1	10	2	2	112	70	110	70	110	66	4,6	1,43	166	79,1	1997	1,31	2,58	2
5	2	57	5	2	0	2	2	124	86	114	78	112	74	4,81	1,68	160	70,6	1997	1,45	2,47	2
5	2	47	3	2	0	2	2	134	94	126	92	124	92	6,13	1,33	161	85,5	1997	1,58	4,09	2
5	2	40	3	2	0	2	2	120	80	116	80	112	76	3,83	0,87	175,5	106,4	1997	2,97	1,62	2
5	2	55	3	2	0	1	1	164	112	154	118	140	110	8,08	1,57	164,5	98	1997	3,4	4,97	2
5	2	63	4	2	0	2	2	140	86	142	80	140	84	5,03	1,63	155	55,8	1997	1,12	2,89	2
5	2	38	3	2	0	2	2	102	60	98	52	96	58	5,03	1,9	170	65,8	1997	0,74	2,79	2
5	2	60	3	2	0	1	1	168	94	164	96	164	96	5,96	1,36	152	113	1997	3,18	3,15	2
5	2	26	5	2	0	2	2	130	70	124	70	122	70	4,77	1,68	168	62,8	1997	0,95	2,66	2
5	2	50	4	1	15	2	2	118	78	108	74	108	78	5,65	1,53	157	82,8	1997	1,28	3,54	2
5	2	28	5	1	10	2	2	118	78	118	78	120	80	4,81	1,91	160	66,4	1997	0,83	2,52	2
5	2	52	5	2	0	2	2	124	70	120	74	120	74	6,44	1,05	163	105,9	1997	1,2	4,85	2
5	2	29	5	1	20	2	2	128	66	120	62	124	60	3,72	1,13	168	67	1997	1,1	2,1	2
5	2	46	1	2	0	2	2	132	88	124	82	124	84	6,26	1,97	163,5	69,9	1997	0,9	3,88	2
5	2	48	5	2	0	2	2	140	94	142	96	134	94	5,67	1,65	153	64	1997	1,13	3,51	2
5	2	54	4	3	10	2	2	126	62	114	64	114	62	6,47	1,09	162	97,2	1997	3,3	3,88	1
5	2	33	1	2	0	2	2	120	80	120	76	120	74	4,19	1,84	171	70,3	1997	0,43	2,15	2
5	2	54	5	2	0	1	1	128	90	118	88	120	88	5,7	1,01	159	79,5	1997	2,69	3,47	2
5	1	38	3	2	0	2	2	112	82	112	84	114	80	6,17	1,76	173	85,6	1997	1,1	3,91	2
5	1	29	5	1	25	2	2	116	66	116	66	116	70	7,48	1,32	172	82,8	1997	1,61	5,43	2
5	1	62	3	2	0	2	2	148	72	138	66	130	72	6,92	1,73	161	69,5	1997	1,46	4,53	2
5	1	40	3	2	0	2	2	112	82	110	80	114	82	5,82	1,73	170	71,1	1997	0,57	3,83	2
5	1	28	3	2	0	2	2	124	74	124	68	118	78	4,57	1,03	168	72,5	1997	0,79	3,18	2
5	1	52	5	1	20	1	1	154	104	150	104	162	106	5,28	0,73	173	104,4	1997	3,42	3	2
5	1	40	5	3	20	2	2	126	88	120	90	126	90	6,24	1,21	181	87,2	1997	1,32	4,43	2
5	1	33	3	2	0	2	2	120	74	120	76	116	72	5,1	1,32	187	92,6	1997	1,29	3,19	2
5	1	34	3	1	1	2	2	126	88	134	88	126	86	6,09	1,18	187,5	91,1	1997	2,74	3,66	2
5	1	34	1	2	0	2	2	116	76	112	70	112	70	4,2	0,95	173	76	1997	0,8	2,89	2
5	1	37	3	2	0	2	2	132	78	126	80	130	80	5,43	0,97	182	103,2	1997	2,68	3,24	2
5	1	26	3	1	20	9	2	112	82	114	76	116	76	5,21	1,15	174	72,8	1997	1,49	3,38	2
5	1	47	3	2	0	2	2	132	86	124	82	126	84	7,9	1,69	165	73,2	1997	1,23	5,65	2
5	1	55	5	2	0	9	2	134	90	130	92	124	82	6,42	1,87	172	80	1997	0,57	4,29	2
5	1	53	0	1	5	1	1	124	76	126	78	124	80	6,71	1,27	187,8	104,5	1997	1,18	4,9	2
5	1	49	4	1	20	1	2	134	80	133	82	128	82	7,57	1,15	176	83,7	1997	4,54	4,36	2
5	1	45	3	2	0	2	2	114	76	118	76	112	74	5,72	1,78	177	71,4	1997	0,73	3,61	2
5	1	57	6	2	0	1	1	122	80	120	84	120	84	5,69	1,58	172	88	1997	1,3	3,52	2
5	1	43	5	1	20	2	2	148	98	152	100	144	96	6,84	1,16	172,5	87,4	1997	2,97	4,33	2
5	1	47	1	2	0	1	1	124	86	124	86	122	84	7,74	1,65	165	86,2	1997	1,74	5,3	1
5	1	50	0	3	15	1	1	132	92	124	84	128	84	5,28	1,2	196	115	1997	0,97	3,64	1
5	1	25	6	3	3	2	2	120	70	120	70	122	74	3,85	1,71	185	79,8	1997	0,48	1,92	2
5	1	38	3	2	0	9	2	150	104	148	98	158	104	7,89	1,14	186	99,6	1997	2,46	5,63	2
5	1	28	3	3	10	2	2	136	74	136	82	130	76	3,24	1,14	190	89,6	1997	1,2	1,55	2
5	1	49	3	2	0	2	2	120	74	124	74	120	70	5,14	1,55	188	92	1997	0,85	3,2	0
5	1	47	5	2	0	1	1	124	84	120	84	120	84	6,55	1,71	188	106,9	1997	0,52	4,6	2
5	1	27	3	1	15	2	2	130	76	126	76	130	78	6,03	1,54	179	84,2	1997	0,72	4,16	2
5	1	42	3	3	20	9	2	168	110	154	110	148	110	5,38	1,11	179	93	1997	3,32	2,76	2
5	1	59	3	1	20	2	2	134	80	136	80	140	80	5,9	1,04	178	96,8	1997	2,89	3,55	2
5	1	31	5	3	20	2	2	113	66	108	62	114	66	3,73	1,22	174	75	1997	0,96	2,07	2
5	1	43	5	3	25	2	2	112	70	110	72	114	70	5,91	1,1	171	85,9	1997	1,8	3,99	2
5	1	57	4	3	30	9	2	122	74	124	74	124	76	5,27	1,39	168	62,7	1997	0,47	3,67	2
5	1	54	5	2	0	2	2	134	90	134	86	134	84	5,09	1,52	170	74,7	1997	0,86	3,18	2
5	2	46	1	2	0	2	2	104	76	106	74	110	72	4,32	1,43	164	73,1	1997	1,18	2,35	2
5	1	45	5	1	25	2	2	122	70	118	74	120	70	4,3	1,3	166	58	1997	1,39	2,37	2
5	1	38	5	1	20	1	1	132	84	124	82	124	86	5,43	1,43	179	135,5	1997	1,84	3,16	1
5	1	50	6	2	0	2	2	148	94	140	88	134	92	6,89	1,35	175	98,9	1997	3,34	4,02	2
5	1	53	3	1	20	1	2	164	110	152	108	156	106	7,08	1,99	178	100,9	1997	2,55	3,93	2
5	1	26	5	2	0	2	2	112	74	112	76	114	80	6,59	1,18	190	92,2	1997	1,58	4,69	2
5	1	33	5	1	2	2	2	138	84	132	84	126	80	4,88	1,21	175	75,2	1997	1,42	3,02	2
5	1	50	5	2	0	1	2	126	98	122	96	122	98	6,53	0,8	181	96,5	1997	5,29	0	2
5	1	57	5	3	20	1	1	122	90	122	96	116	94	5,93	0,93	178	96	1997	2,5	3,86	1
5	2	29	3	2	0	2	2	116	72	112	70	114	70	4,06	0,88	175	59,3	1997	1,15	2,66	2
5	2	51	5	2	0	1	1	160	98	158	100	142	88	4,73	1,38	168	81,4	1997	0,9	2,94	2
5	2	25	5	1	2	2	2	110	68	106	64	102	60	5,12	1,08	159	61,3	1997	0,75	3,7	2
5	2	31	5	2	0	2	2	120	80	114	76	116	76	4,83	1,63	176	60,9	1997	0,81	2,83	2
5	2	55	5	2	0	1	1	152	92	152	90	148	88	4,97	0,86	161	104,4	1997	1,47	3,44	2
5	2	39	4	2	0	2	2	104	60	110	64	110	60	5,16	0,97	150	73,4	1997	1,08	3,7	2
5	1	52	3	3	5	1	1	150	104	146	98	146	100	4,91	0,81	182	104,6	1997	3,7	2,42	2
5	2	48	4	2	0	1	1	150	100	156	100	146	94	4,17	1,53	156,5	69	1997	0,86	2,25	2
5	2	36	1	2	0	2	2	120	70	116	70	120	70	7,38	1,46	161,5	63	1997	2,66	4,71	2
5	2	44	5	2	0	2	2	122	82	116	80	116	80	6,07	1,63	161,5	64,3	1997	0,81	4,07	2
5	2	39	4	1	10	1	2	154	84	156	84	156	86	6,04	1,02	168,5	96,4	1997	4,27	3,08	2
5	2	41	4	1	10	2	2	122	82	112	70	110	70	4,54	1,33	164	74,2	1997	1,16	2,68	2
5	2	61	5	2	0	1	1	140	70	134	70	134	70	6,43	0,84	154	88,2	1997	3,86	3,84	2
5	2	53	3	1	1	1	1	136	98	134	94	142	98	4,43	0,96	164	87,6	1997	1,1	2,97	2
5	2	41	5	2	0	9	2	118	74	110	66	112	70	3,94	1,24	164	78,3	1997	1,25	2,13	2
5	1	32	3	2	0	2	2	130	84	130	80	130	80	4,05	1,46	168	69	1997	0,65	2,29	2
5	2	46	5	1	2	2	2	114	72	104	74	108	78	5,66	1,69	168	58	1997	0,6	3,7	2
5	1	47	3	1	5	1	2	130	98	130	92	126	86	6,65	1,06	181	95,7	1997	1,87	4,74	2
5	1	52	5	2	0	2	2	128	84	114	84	128	90	4,26	1,03	184	82,7	1997	1,35	2,62	2
5	1	43	5	2	0	1	2	144	94	140	90	136	90	5,55	1,17	172	81,3	1997	1,07	3,89	2
5	1	25	1	2	0	2	2	120	94	130	96	126	86	4,07	1,18	190	79,3	1997	1,29	2,3	2
5	1	60	3	2	0	1	1	152	94	156	96	154	92	4,56	1,03	173,5	91,8	1997	0,77	3,18	1
5	1	37	3	1	20	2	2	120	80	120	80	116	76	8,08	0,93	175,5	79,4	1997	2,32	6,1	2
5	2	50	3	2	0	2	2	134	96	136	94	130	90	7,37	1,07	151	88,5	1997	2,76	5,05	2
5	1	49	5	2	0	9	2	122	78	124	78	114	80	6,2	0,96	165	82,6	1997	3,15	3,81	2
5	1	29	5	2	0	2	2	130	80	130	80	126	80	6,46	1,8	179	82,4	1997	1,17	4,13	2
5	1	39	1	1	10	2	2	122	80	130	82	130	80	5,75	1,25	185	97,3	1997	1,19	3,96	2
5	1	63	4	3	20	1	1	156	82	158	86	162	90	6,25	1,46	169	73	1997	0,93	4,37	2
5	1	56	4	1	20	2	2	134	76	128	76	126	76	6,19	0,74	175	110,2	1997	4,64	0	2
5	2	30	4	1	10	2	2	114	68	118	74	108	72	6,19	1,2	158	89,1	1997	1,04	4,52	2
5	1	36	3	2	0	2	2	150	90	142	84	142	90	4,3	1,12	188	103,8	1997	1,9	2,32	2
5	1	38	5	1	10	2	2	130	100	134	94	128	96	6,03	1,03	172	82	1997	2,19	4	2
5	2	44	5	2	0	1	1	136	88	126	84	134	88	3,17	1,33	163	79	1997	2,02	0,92	2
5	1	34	1	1	10	2	2	128	74	120	80	122	76	4,47	1,22	188	93,8	1997	0,97	2,81	2
5	2	57	4	2	0	2	2	144	92	154	92	142	84	7,45	1,95	159	71,7	1997	0,92	5,08	2
5	2	41	5	2	0	2	2	136	84	134	86	126	76	5,23	1,21	160	66,7	1997	0,99	3,57	2
5	1	42	5	2	0	9	2	112	74	108	74	112	76	5,02	1,28	173	83,3	1997	1,43	3,09	2
5	2	50	3	2	0	2	2	132	90	136	90	144	88	7,14	1,51	159	69	1997	1,07	5,14	2
5	1	48	5	1	10	2	2	122	88	126	88	128	84	4,45	1,51	177	103	1997	1,89	2,08	2
5	1	54	5	1	10	2	4	156	94	148	96	146	96	4,21	1,52	159	61,6	1997	1,85	1,85	2
5	2	57	5	2	0	2	4	124	82	106	70	102	70	5,94	1,09	154	57,2	1997	1,05	4,37	2
5	1	27	1	2	0	9	2	112	64	114	72	112	70	4,3	1,04	176	75	1997	0,93	2,84	2
5	2	46	3	2	0	2	4	122	78	122	74	116	72	4,64	1,67	169	77,7	1997	0,53	2,73	2
5	2	54	3	2	20	2	4	126	94	128	96	122	96	6,18	1	170	134,6	1997	1,81	4,36	2
5	2	37	3	1	20	2	4	106	76	116	76	114	80	5,64	0,68	165	76,7	1997	2,46	3,84	2
5	1	53	1	3	20	9	2	132	80	124	72	134	82	5,46	0,73	183	105,6	1997	1,85	3,89	2
5	2	51	5	2	0	2	4	146	90	146	90	146	90	5,83	1,25	165	72,5	1997	1,22	4,03	2
5	1	31	3	1	20	2	4	132	74	122	78	124	72	4,64	1,52	174	63,7	1997	0,75	2,78	2
5	2	27	5	1	6	2	4	104	52	98	48	96	52	5,29	1,66	162	57	1997	1,46	2,97	2
5	2	44	4	1	8	1	2	114	68	104	70	102	68	5,77	1,24	164	78,4	1997	0,95	4,1	2
5	1	49	4	1	20	9	2	174	100	168	94	164	92	4,67	0,83	181	113,8	1997	1,46	3,18	2
5	1	64	5	2	0	1	2	176	88	162	84	156	88	4,71	2	175,5	106,8	1997	0,63	2,42	2
5	2	50	6	1	10	1	1	130	82	118	80	120	80	5,67	1,36	160	71,5	1997	1,23	3,75	2
5	1	25	5	2	0	2	4	112	72	114	72	116	72	5,53	1,28	185	86,7	1997	0,98	3,8	2
5	1	48	5	1	3	2	4	128	92	136	90	128	92	5,77	0,95	177	96,2	1997	4,04	2,98	2
5	1	35	3	1	20	1	2	134	88	126	84	132	86	5,95	0,75	185	112,4	1997	3,94	3,41	2
5	1	39	1	2	0	1	2	146	106	146	98	152	102	0	0	0	0	1997	0	0	2
6	2	59	5	2	0	1	1	132	80	122	74	118	80	9,77	1,6	155	76	1997	2,61	6,99	2
6	2	45	3	1	10	2	2	140	94	136	88	140	90	5,65	1,8	172,5	73,5	1997	0,71	3,53	2
6	2	47	3	2	0	2	2	130	88	130	90	130	90	5,84	0,99	165	69	1997	1,25	4,28	2
6	1	31	5	2	0	2	2	110	80	112	80	118	80	5,27	0,96	178	87	1997	2,07	3,37	2
6	2	38	5	2	0	2	2	120	80	122	78	124	80	7,84	1,17	154	64,3	1997	2,76	5,41	2
6	1	44	1	2	0	1	2	136	88	138	90	136	90	5,38	1,31	185	97	1997	1,21	3,53	2
6	2	62	2	1	2	2	2	126	76	124	72	118	72	5,86	1,86	152,5	55,7	1997	1,26	3,42	2
6	2	35	5	2	0	2	2	120	80	124	80	122	78	4,87	1,33	166	68,2	1997	0,62	3,27	2
6	1	51	6	2	0	2	2	130	86	122	80	122	84	4,87	1	180	100,5	1997	1,61	3,13	2
6	2	58	2	2	0	2	2	130	80	126	88	124	88	4,47	2,07	161	55	1997	0,94	1,97	2
6	2	34	1	2	0	2	2	108	80	110	76	110	74	5,55	1,85	169	66,5	1997	0,96	3,26	2
6	1	54	3	2	0	1	2	148	98	140	90	138	88	6,8	1,5	155,5	62	1997	1,94	4,42	2
6	2	58	4	2	0	2	2	138	80	126	74	130	76	5,52	1,93	157,5	64,5	1997	1,11	3,09	2
6	2	36	3	2	0	2	2	90	70	98	70	96	70	4,59	1,15	160	48,8	1997	1,34	2,82	2
6	1	46	5	1	20	1	1	160	100	156	98	140	94	6,73	1,02	178	103,8	1997	2,2	4,71	2
6	1	25	5	1	17	2	2	118	70	114	76	114	74	4,18	1,83	182	71,9	1997	0,94	1,93	2
6	2	59	3	2	0	1	1	138	72	144	78	148	80	4,96	1,26	157,5	78,9	1997	2,94	2,36	2
6	2	28	3	1	1	2	2	124	76	122	76	120	78	5,19	0,89	183	102,4	1997	1,46	3,63	2
6	2	62	3	2	0	1	2	152	92	150	90	152	92	6,44	1,49	158	63,7	1997	2,32	3,9	2
6	2	33	5	3	0	2	2	112	80	110	74	110	80	4,47	1,59	165	66,8	1997	0,87	2,48	2
6	2	43	3	2	0	2	2	140	100	140	100	140	100	5,5	1,38	159	61,3	1997	2,36	3,05	2
6	2	48	3	2	0	2	2	110	78	116	80	112	80	5,4	1,58	157,5	62	1997	1,81	3	2
6	2	60	4	2	0	1	1	150	92	150	90	150	92	6,73	1,53	157,5	87,9	1997	1,57	4,48	2
6	1	27	6	2	0	2	2	130	80	130	76	128	74	5,72	1,1	167	57,6	1997	1,04	4,15	2
6	2	29	5	1	3	2	2	100	78	110	80	106	80	4,8	1,31	161	71,9	1997	1,49	2,81	2
6	2	51	5	2	0	1	1	128	88	124	82	120	84	6,25	1,43	167,5	83,6	1997	2,2	3,82	2
6	2	42	6	1	10	1	1	140	90	150	94	144	90	7,97	1,24	169	77,2	1997	3,69	5,05	2
6	1	36	1	2	0	2	2	136	98	126	98	128	100	4,87	1,09	192	88,3	1997	0,8	3,42	2
6	2	49	5	2	0	1	1	124	74	120	72	118	72	4,97	1,73	162	108,8	1997	1,29	2,66	2
6	2	46	5	1	10	2	2	120	80	122	78	116	78	4,34	0,87	156	90,9	1997	1,9	2,6	2
6	2	43	3	2	0	2	2	110	80	110	80	112	80	5,56	2,09	152	45,4	1997	0,65	3,17	2
6	2	30	5	2	0	2	2	108	70	110	70	108	72	3,24	1,48	172	91,6	1997	0,63	1,47	2
6	2	49	5	2	0	1	1	160	90	150	88	134	86	5	1,07	156,5	77,2	1997	0,44	3,73	2
6	2	43	5	1	10	2	2	114	70	110	70	110	70	5,33	1,56	166,5	69,3	1997	0,93	3,35	2
6	2	56	5	2	0	2	2	150	84	140	80	142	80	7,85	1,58	161	87	1997	1	5,82	2
6	1	42	5	3	10	2	2	128	84	124	84	120	82	6,86	1,71	179	83,4	1997	2,54	3,99	2
6	2	48	2	3	10	2	2	100	60	96	60	0	0	4,75	1,85	161,5	49,2	1997	0,97	2,46	2
6	2	38	5	1	7	2	2	110	70	110	70	110	70	4,97	2,28	158	53,7	1997	0,62	2,41	2
6	2	28	3	2	0	2	2	116	70	110	70	110	68	3,2	1,52	165	56,6	1997	1,12	1,17	2
6	2	49	5	2	0	2	2	112	78	100	76	102	74	5,02	1,14	162	66,8	1997	1,19	3,34	2
6	2	45	3	3	20	1	1	140	88	130	80	128	78	4,95	1,69	166	78,6	1997	1,92	2,39	2
6	2	53	1	2	0	2	2	128	76	118	78	118	76	5,47	1,45	168	74,6	1997	1,24	3,45	2
6	2	38	3	2	0	2	2	116	76	116	72	112	70	4,08	1,65	168,5	65	1997	0,46	2,22	2
6	2	62	3	2	0	2	2	164	88	166	86	160	80	5,76	1,43	152	62	1997	1,31	3,74	2
6	2	55	3	2	0	2	2	118	80	120	80	120	80	5,33	2,3	154	64,2	1997	0,83	2,66	2
6	2	40	3	2	0	2	2	110	74	108	78	102	72	4,6	1,38	180	75,3	1997	0,86	2,83	2
6	1	29	1	1	15	1	2	132	96	134	92	132	86	3,18	1,24	185	93,7	1997	1,02	1,48	2
6	1	39	5	2	0	1	2	130	86	130	88	130	88	5,77	1,3	185	89,5	1997	1,47	3,8	2
6	1	46	3	1	30	2	2	115	80	120	80	118	80	5,1	1,69	178	74	1997	0,73	3,07	2
6	1	55	5	3	20	2	2	140	90	132	84	134	86	5,02	1,6	181	104	1997	0,7	3,1	2
6	2	46	5	3	5	2	2	126	92	122	90	122	90	4,75	1,44	164	78,7	1997	1,67	2,55	2
6	1	49	3	2	0	2	2	170	114	170	116	170	112	6,38	1,36	176,5	87,9	1997	2,21	4,01	2
6	1	39	5	2	0	2	2	120	84	110	80	110	80	5,26	1,62	180	85,5	1997	1,03	3,17	2
6	1	42	5	1	25	9	2	114	80	108	78	106	80	5,57	1,73	171	65,7	1997	1,21	3,29	2
6	1	64	5	1	30	1	1	130	84	120	80	124	80	5,87	1,47	167	71,7	1997	1,18	3,86	2
6	1	42	6	2	0	2	2	100	70	108	72	106	74	4,77	2,08	176	78	1997	0,79	2,33	2
6	2	45	3	2	0	2	2	106	68	108	68	108	68	4,7	1,44	169	73,9	1997	0,88	2,86	2
6	1	41	3	1	15	2	2	112	80	112	82	110	90	4,62	0,76	179	80,7	1997	1,57	3,15	2
6	1	55	3	1	10	1	1	120	84	116	80	110	80	5	1,28	167	82,7	1997	1,58	3	2
6	2	30	3	3	5	2	2	122	74	120	72	118	74	4,97	1,02	167	71,1	1997	0,88	3,55	1
6	2	52	5	2	0	2	2	150	100	160	102	150	102	5,19	2,59	153,5	70,9	1997	0,52	2,36	2
6	2	33	3	2	0	2	2	124	80	120	80	114	76	4,28	2,05	171	74,8	1997	0,61	1,95	2
6	2	60	3	2	0	2	2	132	70	126	70	124	70	6,66	1,25	156	62,9	1997	1,52	4,72	2
6	1	60	1	1	4	2	2	136	74	138	72	136	76	5,78	1,17	173	77,6	1997	2,01	3,7	2
6	2	46	3	2	0	2	2	144	90	134	90	134	86	6,47	1,98	159,5	61	1997	1,17	3,97	2
6	2	37	3	1	15	2	2	120	80	122	82	126	78	5,05	2,21	162	58,9	1997	1,37	2,22	2
6	2	51	5	2	0	2	2	142	86	138	88	138	86	9,13	2,59	158	57	1997	1,09	6,05	2
6	2	42	5	2	0	2	2	130	70	126	74	120	70	4,8	1,7	168	63,3	1997	0,84	2,72	2
6	1	45	5	2	0	2	2	120	70	120	72	120	70	5,47	1,52	166,5	59,6	1997	0,83	3,57	2
6	1	58	5	1	15	2	2	120	86	120	84	120	80	6,84	1,83	175	63,7	1997	1,46	4,34	2
6	2	25	3	2	0	2	2	126	84	120	80	120	80	4,56	2,13	171	54,5	1997	0,91	2,02	2
6	2	49	1	2	0	2	2	114	80	112	78	110	78	5,01	1,31	162,5	73,8	1997	0,58	3,43	2
6	1	26	1	2	0	9	2	124	74	128	80	126	80	4,03	1,37	178,5	76,4	1997	0,68	2,35	2
6	1	39	1	1	5	2	2	110	76	114	78	112	78	5,23	1,53	187	87	1997	0,91	3,29	2
6	1	43	5	1	20	2	2	130	78	128	80	128	80	5,29	2,09	167,5	51,5	1997	1,47	2,53	2
6	1	59	5	3	20	1	2	120	70	120	74	120	70	6,89	1,11	170,5	77,3	1997	3,37	4,25	2
6	2	41	1	2	0	2	2	120	80	126	80	120	80	4,97	1,75	175,5	66	1997	0,87	2,83	2
6	1	45	3	2	0	2	2	130	90	130	92	132	86	4,69	1,25	170	73,7	1997	0,88	3,04	2
6	1	53	4	2	0	2	2	130	84	130	80	120	80	6,29	1,31	156	78	1997	1,67	4,22	2
6	2	48	5	3	5	2	2	104	74	106	72	106	70	5,72	1,27	166,5	68	1997	1,32	3,85	2
6	2	57	3	2	0	2	2	140	84	124	84	130	84	6,97	1,24	160	85	1997	1,7	4,96	2
6	2	35	3	2	0	2	2	98	66	98	66	102	68	5,55	1,62	163	50	1997	0,51	3,69	2
6	2	25	1	1	7	2	2	100	64	104	64	100	62	4,25	1,33	164	60	1997	0,67	2,62	2
6	2	33	3	2	0	2	2	112	82	110	80	110	78	6,03	1,47	161	53,6	1997	0,75	4,21	2
6	1	35	3	2	0	2	2	132	80	138	78	138	78	5,45	2,07	176,5	81,7	1997	0,95	2,95	2
6	2	43	3	1	10	2	2	100	66	100	70	100	64	4,95	1,59	172	71	1997	0,73	3,03	2
6	1	59	3	2	0	2	2	170	106	156	96	160	96	5,11	1,79	167,5	74,5	1997	0,55	3,07	2
6	2	42	4	2	0	9	2	124	80	130	74	128	72	4,76	1,51	160	75,6	1997	0,78	2,9	2
6	2	46	2	2	0	1	2	124	90	118	92	120	90	3,65	1,2	174	75,4	1997	0,9	2,05	2
6	2	61	4	2	0	2	2	150	80	144	80	140	80	7,9	1,33	147,5	66,3	1997	2,31	5,52	2
6	1	45	3	1	2	2	2	130	80	126	80	130	80	4,92	2,12	196	97,9	1997	1,21	2,25	2
6	2	36	3	2	0	2	2	110	74	104	74	100	70	4,21	1,56	163,5	61	1997	0,59	2,38	2
6	2	47	5	2	0	2	2	120	80	116	76	114	74	4,57	1,95	154,5	73	1997	0,66	2,32	2
6	1	29	3	1	20	1	1	122	96	124	94	120	94	5,83	1,1	177,5	88,3	1997	2,96	3,39	2
6	1	60	5	3	20	1	2	172	94	158	94	158	94	5,17	1,45	168	70,2	1997	1,4	3,09	2
6	2	25	5	2	0	2	2	110	78	110	80	112	80	3,81	1,71	164	56,5	1997	0,4	1,91	2
6	1	45	6	2	0	2	4	140	80	140	80	140	80	5,41	1,32	181	91,7	1997	1,69	3,32	2
6	1	61	5	2	0	2	2	130	78	130	80	122	82	6,53	1,3	170,7	89,8	1997	1,94	4,36	2
6	1	61	5	2	0	1	1	160	90	162	90	160	90	4,57	1,26	175	101	1997	1,96	2,42	1
6	1	56	3	2	0	1	1	138	88	142	87	144	86	5,37	0,84	182,5	119,3	1997	2,75	3,28	2
6	1	49	5	1	10	2	2	138	92	132	90	128	96	5,56	1,81	171	82,6	1997	1,83	2,92	2
6	1	41	1	2	0	1	2	130	90	120	88	120	80	3,15	0,95	175	65,6	1997	0,69	1,89	2
6	1	42	5	3	30	1	1	160	100	144	98	150	100	5,73	0	172	85	1997	12,96	0	2
6	1	27	5	1	15	2	2	120	84	110	78	110	70	4,94	1,61	178,5	70,9	1997	0,56	3,07	2
6	2	51	5	2	0	1	1	148	102	152	104	148	102	5,12	1,88	160	69,3	1997	0,88	2,84	2
6	1	52	5	1	20	2	2	120	84	120	80	120	84	4,62	1,33	167	77,2	1997	1,18	2,75	2
6	1	42	5	3	15	2	4	130	90	132	90	124	92	6,1	0,96	179	92,9	1997	2,3	4,09	2
6	1	49	1	2	0	1	2	150	100	144	104	140	102	5,49	1,21	181	81,2	1997	1,5	3,6	2
6	2	28	2	2	0	2	4	120	70	112	70	116	68	3,89	1,85	165	60	1997	0,65	1,75	2
6	1	45	5	3	25	2	2	154	110	144	108	145	110	7,74	1,42	176	99,9	1997	2,16	5,33	2
6	2	33	3	1	10	2	2	124	76	118	76	118	76	4,65	2,59	170	58,6	1997	0,87	1,66	2
6	1	54	3	1	5	1	2	124	86	124	90	120	88	5,9	1,36	172,5	84	1997	2,73	3,3	2
6	2	32	3	2	5	2	2	106	70	104	70	106	68	4,59	1,82	172,5	63,5	1997	0,91	2,35	2
6	1	47	5	1	20	2	2	120	84	112	72	110	70	7,04	1,49	176,5	85,6	1997	0,96	5,12	2
6	2	53	4	2	0	2	2	154	108	152	106	148	102	6,21	2,33	150	63,2	1997	0,6	3,61	2
6	2	41	1	2	0	2	2	120	80	120	72	120	70	3,74	1,22	174,5	62,4	1997	0,89	2,12	2
6	1	26	3	1	10	2	2	118	80	120	80	114	78	3,99	1,25	183,5	88	1997	0,67	2,44	2
6	1	37	1	3	0	2	2	136	86	130	88	130	88	5,24	1,06	180	77,8	1997	1,39	3,55	2
6	2	48	2	3	5	2	2	120	90	124	88	126	90	4,99	1,74	167	55,6	1997	0,89	2,84	2
6	2	55	4	2	0	1	1	150	94	150	90	150	88	7,15	1,86	149	59,6	1997	0,88	4,89	1
6	2	41	3	3	3	2	2	112	76	114	74	114	76	4,62	1,27	177,5	69,3	1997	0,93	2,93	2
6	2	55	1	2	0	1	1	164	106	164	104	166	104	5,42	1,31	167	82,2	1997	1,84	3,28	2
6	1	35	5	1	20	2	4	110	70	112	78	114	78	5,13	1,42	184,5	82,3	1997	1,17	3,18	2
6	1	30	3	3	0	2	2	120	74	112	78	110	80	6,5	1,02	170	83,3	1997	2,93	4,15	2
6	1	52	1	2	0	2	4	120	86	124	82	124	84	4,18	1,2	175	74,2	1997	0,9	2,57	2
6	2	27	5	1	20	1	2	110	60	110	64	110	60	5,38	1,39	162	65	1997	1,35	3,38	2
6	2	59	5	2	0	2	2	128	96	128	88	130	84	6,92	2,12	168	82,3	1997	1,42	4,16	2
6	2	34	5	2	0	9	2	114	68	112	70	110	68	5,17	1,4	164,5	64	1997	2,16	2,79	2
6	2	54	1	1	15	2	2	100	70	100	66	100	68	6,56	1,44	172	64,8	1997	1,13	4,61	2
6	2	54	1	1	10	2	2	114	84	120	80	118	80	5,61	2,07	160,5	77,7	1997	1,13	3,03	2
6	2	47	4	2	0	2	4	140	90	136	90	132	86	4,74	1,31	175	115,4	1997	0,91	3,02	2
6	2	63	4	2	0	2	2	144	100	150	100	144	100	7,34	1,18	162	80,8	1997	2,18	5,18	2
6	2	54	4	2	0	2	2	124	78	114	78	114	74	6,26	1,22	153,5	56,3	1997	2,76	3,79	2
6	1	50	5	3	20	2	4	130	92	138	90	140	94	6,88	0,96	179	93,1	1997	3,79	4,2	2
6	1	32	5	1	15	2	2	130	74	120	76	120	74	5	0,78	186,5	83,3	1997	5,45	0	2
6	1	32	3	2	0	2	2	130	84	126	80	126	80	4,85	0,85	184	91	1997	1,76	3,2	2
6	2	50	3	2	0	2	2	116	76	110	78	106	78	6,69	1,69	153,5	60,3	1997	2,75	3,75	1
6	1	56	4	3	0	2	2	130	82	128	80	136	80	5,12	1,33	174,5	79,5	1997	1,02	3,32	2
6	1	54	3	3	30	2	3	158	104	150	100	150	100	6,5	1,23	174,5	86,7	1997	2,38	4,2	1
6	2	38	4	2	0	9	2	120	80	124	80	124	78	4,27	1,3	158,5	46,3	1997	0,88	2,56	2
6	1	39	5	3	20	2	2	140	72	138	76	136	72	5,55	1,33	192,5	108,9	1997	1,17	3,68	2
6	2	57	3	3	15	1	1	144	94	140	90	138	90	6,72	1,22	164,5	101,5	1997	1,75	4,7	2
6	2	58	1	1	7	2	2	124	76	120	70	118	70	8,6	1,27	167	69	1997	3,04	5,95	2
6	1	35	5	2	0	1	2	140	80	140	80	142	84	4,96	2,2	180,5	95,7	1997	0,53	2,52	2
6	1	45	5	1	45	2	2	122	80	118	80	120	80	5,54	1,8	174,5	75,4	1997	0,75	3,4	2
6	1	35	5	2	0	2	2	142	82	136	84	132	78	6,73	1,2	184	106,9	1997	2,15	4,55	2
6	1	39	3	2	0	2	2	118	80	110	82	110	80	5,08	1,63	174,5	83,5	1997	0,81	3,08	2
6	1	64	4	1	30	2	2	160	94	164	90	160	90	6,22	1,44	177	80,6	1997	1,38	4,15	2
6	1	62	3	2	0	2	2	158	100	160	98	154	94	6,31	1,03	186,5	107,6	1997	2,22	4,27	2
6	2	50	5	3	7	2	4	160	100	148	92	150	92	9,18	1,95	166	90,5	1997	4,84	0	2
6	2	48	5	2	0	1	2	172	102	160	102	170	100	4,23	1,57	164	71	1997	1,36	2,04	2
6	2	44	4	1	20	2	2	130	82	122	78	116	74	4,79	1,49	154,5	57,8	1997	1,91	2,43	2
6	2	48	3	2	0	2	2	110	80	108	80	110	80	5,65	1,17	158	74,5	1997	1,21	3,92	2
6	2	48	3	3	0	2	2	130	84	130	74	120	80	5,63	1,08	168	75,6	1997	0,78	4,2	2
6	1	44	3	2	0	2	2	112	82	114	84	112	80	5,79	1,53	183	85,4	1997	0,61	3,98	2
6	2	52	2	3	20	2	4	130	80	130	80	122	80	6,14	1,5	162,5	79,9	1997	1,31	4,04	2
6	2	51	4	2	0	2	2	150	90	150	88	152	90	6,6	1,82	147,5	75,5	1997	1,58	4,07	2
6	2	56	4	1	10	2	2	170	100	176	102	168	98	6,73	1,41	152,5	70	1997	1,7	4,55	2
6	1	48	5	1	20	2	2	116	86	114	86	112	86	5,27	1,11	170	96	1997	1,35	3,54	2
6	1	53	4	3	0	1	1	170	120	170	118	170	120	7,03	1,4	180,5	112,7	1997	2,02	4,71	2
6	1	64	5	2	0	1	1	140	86	140	88	136	86	3,97	1,03	157	78,5	1997	2,37	1,86	2
6	1	38	3	2	0	2	2	140	100	138	100	138	102	6,28	1,2	177	85,9	1997	3,32	3,57	2
6	1	49	5	1	1	2	2	126	88	124	88	130	84	6,71	1,48	176,5	69,3	1997	1,15	4,71	2
6	2	54	3	2	0	2	2	110	84	120	80	122	80	6,11	1,75	166,5	64,7	1997	1,03	3,89	2
6	1	51	5	2	0	1	2	120	90	110	80	120	84	6,72	1,62	164,3	81,2	1997	1,06	4,62	2
6	1	42	5	1	20	2	4	110	80	102	76	106	78	3,83	1	169	72,2	1997	1,01	2,38	2
6	1	50	5	1	10	2	2	164	98	156	96	156	98	5,07	2,59	170	72	1997	1,28	1,9	2
6	1	51	1	1	5	1	2	120	84	120	82	118	80	5,13	1,31	182,5	98,7	1997	2,28	2,79	2
6	1	53	3	3	10	2	2	122	88	122	82	124	82	5,45	1,11	180	79,9	1997	3,42	2,79	2
6	1	36	3	1	20	2	2	130	82	118	82	112	78	6,54	0,9	176,5	88,8	1997	2,44	4,54	2
6	2	28	5	1	10	2	2	114	82	107	84	110	84	3,81	0,98	163,5	48,2	1997	1,02	2,37	2
6	2	50	3	1	15	1	2	136	90	132	94	132	94	6,2	1,31	157	67,7	1997	1,43	4,24	2
6	1	60	2	3	30	1	3	154	92	140	90	132	90	6,88	0,94	175	85,1	1997	5,46	0	2
6	1	49	5	1	40	2	2	112	80	114	80	110	78	4,9	1,81	171,5	76,7	1997	1,01	2,63	2
6	1	40	3	1	12	2	2	120	84	120	86	122	86	4,5	1,77	185,7	81,3	1997	1,25	2,17	2
6	2	28	3	3	10	2	2	110	72	102	66	100	62	3,59	1,26	154	58,8	1997	0,63	2,04	2
6	1	58	5	1	20	2	2	120	78	120	78	120	80	4,48	1,16	162	72	1997	1,95	2,43	1
6	2	55	3	3	5	1	1	134	88	132	84	130	86	6,03	1,31	172,5	91,9	1997	1,48	4,05	2
6	1	57	1	2	0	9	2	116	80	114	82	116	82	4,05	1,37	176,5	79,6	1997	1,1	2,18	2
6	1	32	1	2	0	2	2	114	78	112	80	112	80	6,98	1,98	170,5	70,2	1997	1,96	4,11	2
6	2	31	1	2	0	1	2	120	70	122	70	124	72	7,81	1,37	160,5	70,8	1997	0,76	6,09	2
6	1	32	1	3	2	9	2	120	76	118	74	118	72	4,58	0,98	180	92,6	1997	0,86	3,21	2
6	1	38	5	3	0	2	2	120	90	120	88	120	84	3,94	2,11	176,5	83,2	1997	0,93	1,41	2
6	1	57	3	2	0	2	2	118	78	116	74	114	74	5,94	0,96	170	81,6	1997	2,23	3,97	1
6	2	35	3	2	0	2	2	100	70	98	68	100	70	5,43	1,86	163,5	67,9	1997	0,87	3,17	2
6	1	47	3	3	20	1	2	150	96	142	92	142	92	6,23	1,22	181	90,5	1997	2,17	4,02	2
6	2	48	3	2	0	2	2	136	80	130	80	130	78	6,11	2,44	169	69,5	1997	0,77	3,32	2
6	2	44	5	2	0	2	2	110	70	110	72	108	72	5,64	1,57	157,7	62,2	1997	0,98	3,62	2
6	1	41	5	3	20	1	1	140	88	136	88	132	92	7,28	1,56	164	84,5	1997	1,9	4,86	2
6	2	30	3	2	0	2	2	112	74	110	70	110	68	3,06	1,79	165,5	77,5	1997	1,01	0,8	2
6	2	57	5	2	0	2	2	120	70	124	70	120	72	5,21	1,3	161,5	59,2	1997	1,05	3,43	2
6	2	29	1	2	0	1	2	124	74	120	78	124	74	4,83	1,45	168	67,4	1997	1,35	2,77	2
6	2	60	4	1	10	2	2	94	68	100	70	96	70	4,83	2,14	157	52,5	1997	0,6	2,42	2
6	2	33	5	2	0	2	2	100	70	100	72	100	70	4,76	1,65	148,5	44,7	1997	0,95	2,68	2
6	2	57	4	2	0	1	1	130	88	130	90	130	90	6,64	1,03	155	76,5	1997	1,53	4,91	1
6	1	27	6	1	10	1	2	140	78	120	80	128	78	5,58	1,1	168,2	73,7	1997	3,49	2,89	2
6	1	33	2	3	15	2	2	124	86	126	88	128	94	4,96	1,21	177,5	78,8	1997	1,21	3,2	2
6	2	53	3	2	0	2	2	106	72	106	74	102	70	4,88	2,04	163,5	58,7	1997	0,73	2,5	2
6	2	28	6	2	0	2	2	106	70	102	70	104	70	5,85	1,57	162,5	73	1997	1,49	3,61	2
6	2	58	4	2	0	1	1	130	80	124	80	132	76	6,2	1,42	164	82,5	1997	1,45	4,13	2
6	2	44	5	2	0	1	1	114	72	116	74	114	74	6,48	1,37	167,5	81,5	1997	1,45	4,45	2
6	1	31	5	1	20	2	2	130	80	130	80	128	80	5,06	0,94	178	81,9	1997	2,56	2,96	2
6	1	55	3	2	0	2	2	130	80	126	80	124	80	7,15	1,32	179	80,7	1997	1,84	4,99	2
6	1	42	4	3	0	2	2	112	80	120	78	114	76	6,23	1,54	181	76,5	1997	1,34	4,08	2
6	1	46	2	1	25	2	2	130	90	130	92	124	88	6,57	1,24	174	80,5	1997	1,6	4,6	2
6	1	29	5	2	0	9	2	138	90	130	90	130	84	4,9	1,01	181	92,3	1997	2,84	2,6	2
6	2	36	5	2	0	2	2	122	68	116	70	118	66	5,63	1,85	154,5	50,5	1997	0,9	3,38	2
6	1	52	5	2	0	1	1	130	86	112	82	120	82	5,13	0,92	178	78,4	1997	1,58	3,49	2
6	2	42	3	2	0	2	2	120	80	122	82	120	80	4,59	1,79	173,5	82	1997	1,2	2,26	2
6	2	39	3	2	0	2	2	122	82	110	78	110	74	6,63	2,52	166	51	1997	1,08	3,62	2
6	2	62	5	2	0	1	1	154	92	150	82	150	90	8,57	1,72	156,5	81	1997	1,78	6,04	2
6	1	51	5	1	30	2	2	140	90	140	86	138	86	5,64	1,94	178,5	96,5	1997	0,99	3,26	2
6	2	63	5	2	0	1	1	110	82	110	80	0	0	7,85	1,9	159	73,5	1997	1,42	5,31	2
6	2	50	5	1	10	2	2	118	88	112	84	110	80	6,41	1,58	157	78,7	1997	1,24	4,27	2
6	1	33	1	2	0	2	2	128	86	130	88	130	86	4,55	1,56	188	84,9	1997	0,67	2,69	2
6	1	36	4	1	20	2	2	110	76	100	76	110	78	4,97	1,77	165,5	64	1997	1,42	2,55	2
6	2	38	3	2	0	2	2	108	82	102	82	110	82	4,27	1,06	161	66,5	1997	1,08	2,71	2
6	2	60	5	2	0	1	1	150	90	148	92	140	94	5,64	2,02	151	69	1997	1,52	2,93	2
6	2	48	6	2	0	2	2	134	86	130	88	124	88	5,1	2,17	158,5	80	1997	0,77	2,58	2
6	2	49	5	1	10	2	2	120	80	116	76	110	72	4,96	1,12	154	59,5	1997	1,52	3,16	2
6	2	61	3	2	0	2	2	140	86	136	88	140	86	4,53	1,46	165,5	72	1997	0,98	2,63	2
6	1	50	5	2	0	1	2	144	102	138	98	140	96	7,54	1,47	171,5	80	1997	6,48	0	2
6	1	56	5	3	10	1	1	148	82	142	74	132	74	4,88	1,12	166	78	1997	0,94	3,33	1
6	2	30	6	2	0	2	2	98	66	100	70	98	68	4,51	1,09	163,5	73,3	1997	1	2,97	2
6	1	28	5	1	10	2	2	140	86	132	84	130	84	6,58	1,1	174,5	84,4	1997	1,78	4,68	2
6	2	37	4	2	0	2	2	110	76	110	74	108	76	5,47	1,21	147	71	1997	1,2	3,71	2
6	2	64	4	2	0	1	1	150	100	136	96	130	86	7,51	1,49	155,5	71	1997	1,28	5,44	2
6	1	48	1	3	25	1	2	158	106	152	106	146	104	6,78	1,83	173,5	97,7	1997	1,07	4,47	2
6	2	46	1	2	0	2	2	140	88	140	90	140	90	6,66	2,28	169	67	1997	0,88	3,98	2
6	1	54	6	1	3	1	1	132	92	124	92	124	90	4,98	0,9	176,5	98,5	1997	4,61	0	2
6	1	62	3	2	0	1	2	160	88	156	88	148	86	6,17	0,96	172,5	91,5	1997	1,6	4,49	2
6	2	56	1	2	0	2	2	144	88	138	86	136	82	5,57	1,76	160	58	1997	1,35	3,2	2
6	2	61	1	1	25	2	2	130	80	120	70	122	70	5,55	1,95	160	76	1997	0,91	3,18	2
6	2	39	5	1	1	2	2	101	80	101	80	128	80	4,84	1,51	165	74,3	1997	1,47	2,66	2
6	1	28	3	1	1	2	2	110	80	114	78	110	78	4,21	1,24	177	86,9	1997	1,77	2,16	2
6	1	52	5	3	0	1	2	120	80	124	86	120	82	4,35	0,92	182	91,5	1997	1,47	2,76	1
6	1	61	4	2	0	2	2	130	90	126	86	124	86	5,13	1,27	173,5	73,7	1997	1,04	3,39	2
6	2	53	3	2	0	1	1	150	96	148	92	142	92	4,65	1,25	168,5	71,6	1997	1,62	2,67	2
6	2	63	4	3	20	2	2	130	80	122	78	122	80	5,92	1,14	149	63,5	1997	1,85	3,95	2
6	2	48	4	2	0	2	2	130	78	126	76	120	80	6,82	1,21	156	75,5	1997	1,69	4,84	1
6	2	29	3	3	10	2	2	110	60	106	60	104	60	4,71	1,95	162	57	1997	1,32	2,16	2
6	2	59	3	2	0	1	1	140	90	134	90	130	86	6,53	0,9	167,5	83,5	1997	5,24	0	2
6	1	61	5	3	20	1	1	180	96	167	84	176	90	5,12	0,87	178,5	88	1997	1,8	3,43	2
6	2	64	4	2	0	1	1	120	96	126	94	120	90	5,63	1,02	164	63	1997	1,91	3,75	0
6	2	39	3	2	0	1	1	150	98	150	98	140	98	4,95	1,3	164,5	71	1997	1,83	2,81	2
6	2	44	5	1	15	2	2	110	70	112	72	110	70	4,31	1,13	164,5	67	1997	1,4	2,54	2
6	1	53	3	1	20	2	2	116	80	118	80	116	76	5,34	0,98	182,5	84,8	1997	2,68	3,14	2
6	1	53	5	1	20	9	2	120	80	118	80	120	80	6,24	0,77	186,5	95,5	1997	2,96	4,12	1
6	1	35	6	1	10	2	2	120	80	118	80	110	80	5,39	0,83	175,5	76	1997	2,45	3,45	2
6	1	49	5	2	0	1	2	130	84	128	80	110	80	3,58	1,13	184	83	1997	0,83	2,07	2
6	1	54	3	2	0	2	2	150	96	144	94	144	90	7,97	1,64	181	102,5	1997	1,82	5,5	2
6	2	42	5	2	0	1	1	148	98	142	100	140	100	4,16	1,3	167,5	75,5	1997	1,13	2,34	2
6	1	63	4	3	0	1	2	144	78	140	82	140	84	5,18	1,25	177,2	87	1997	2,27	2,9	2
6	2	52	3	3	25	2	2	130	78	132	80	130	78	6,19	2,54	160	72,4	1997	1,16	3,13	2
6	2	39	5	2	0	2	2	120	88	120	90	120	88	4,94	1,96	166	57	1997	1,08	2,48	2
6	1	37	5	1	40	2	2	134	90	134	86	134	84	7,62	1,24	175,5	96,2	1997	5,5	0	2
6	2	56	3	2	0	2	2	126	86	130	82	130	82	7,88	2,59	172,5	90	1997	1,27	4,72	2
6	1	33	3	1	15	9	2	110	68	116	66	110	68	4,35	1,16	170	74	1997	1,01	2,73	2
6	2	60	3	1	20	2	2	110	78	110	72	110	72	5,6	1,33	162,5	67,8	1997	0,95	3,83	2
6	2	53	2	1	10	2	2	106	70	102	70	100	70	5,24	1,61	163	59,3	1997	0,76	3,29	2
6	1	44	1	2	0	2	2	130	90	130	92	130	90	7,02	1,44	177,5	91,3	1997	1,98	4,68	2
6	1	45	5	3	10	2	2	124	78	116	80	118	76	4,13	1,49	185,5	95,9	1997	0,68	2,32	2
6	1	49	5	1	15	1	2	140	88	140	88	140	86	4,53	1,02	183	84,8	1997	1,8	2,69	2
6	2	44	1	2	0	2	2	120	70	120	68	122	68	3,85	1,44	168,5	61,5	1997	0,66	2,1	2
6	1	26	5	1	5	2	2	138	84	136	84	132	78	6,19	1,47	174	76	1997	1,58	4	2
6	1	27	3	2	0	2	2	130	80	132	84	130	82	5,69	1,41	186,7	82	1997	1,29	3,7	2
6	1	48	3	2	0	2	2	130	80	130	82	128	78	4	1,31	168,5	65	1997	0,86	2,31	2
6	2	61	2	2	0	2	2	148	96	146	90	136	92	7,3	1,42	154	67,4	1997	2,33	4,83	2
6	1	63	3	1	20	2	2	164	110	170	110	160	108	5,69	1,31	170	90	1997	1,1	3,88	2
6	2	52	5	1	15	2	2	110	72	110	70	110	70	6,49	2,52	158,5	60	1997	1,06	3,49	2
6	1	48	5	1	30	2	2	120	80	120	78	116	80	5,08	0,91	170	97	1997	6,56	0	2
6	1	46	3	1	30	1	2	110	88	100	80	108	76	7,1	1,46	169	78,7	1997	1,81	4,81	2
6	1	32	3	1	10	2	2	132	88	130	88	126	80	4,53	1,28	192	91	1997	0,92	2,83	2
6	1	46	4	2	0	2	2	126	80	122	80	124	80	7,43	1,11	169	85,8	1997	0,68	6,01	2
6	2	64	3	2	0	2	2	150	80	152	80	150	80	4,14	1,19	157	87	1997	1,16	2,43	1
6	1	40	1	2	0	2	2	94	60	96	68	94	68	4,14	1,72	185	77	1997	0,65	2,12	2
6	2	63	5	2	0	2	2	140	80	140	78	140	76	4,94	2,06	152	79	1997	0,75	2,53	2
6	2	64	4	2	0	2	2	120	80	118	78	120	78	6,46	1,36	159,5	74,5	1997	1,52	4,41	0
6	2	62	3	2	0	1	1	162	90	152	90	148	90	4,91	1,87	154,5	66,5	1997	0,76	2,69	1
6	2	54	4	2	0	2	2	130	80	120	78	122	78	5,59	1,52	157	65	1997	1,19	3,53	2
6	2	26	6	2	0	9	2	122	84	120	88	116	84	5,19	1,06	162,5	100	1997	3,17	2,69	2
6	2	51	4	2	0	1	1	130	86	128	80	126	80	4,47	1,29	156,5	56	1997	2,06	2,24	2
6	2	47	6	2	0	2	2	120	80	122	80	120	78	5,1	2,09	155,5	73,5	1997	1,15	2,48	2
6	2	37	5	1	15	2	2	104	80	98	72	102	70	4,45	2,05	168	74,5	1997	0,44	2,2	2
6	2	47	6	2	0	1	1	138	98	132	92	130	90	5,69	1,46	162	104	1997	1,7	3,46	1
6	2	45	3	3	0	2	2	100	80	102	76	108	76	6,08	2,12	165,5	58,6	1997	1,08	3,47	2
6	2	41	5	1	10	2	2	104	70	104	74	100	74	4,14	1,88	164	63,7	1997	0,96	1,82	2
6	2	27	5	2	0	2	2	110	84	112	84	110	82	4,34	1,59	169	56	1997	0,78	2,39	2
6	2	43	3	2	0	2	2	120	86	110	80	110	80	4,77	1,2	157,3	71,7	1997	1,34	2,96	2
6	2	41	5	1	1	2	2	126	78	114	68	110	70	5,22	1,21	169	87,5	1997	1,32	3,41	2
6	2	40	1	2	0	2	2	114	74	110	68	110	70	3,35	1,26	162,5	67,6	1997	0,33	1,95	2
6	2	28	3	2	0	2	2	106	70	100	70	104	68	5,5	1,42	154	70,6	1997	1,05	3,61	2
6	2	47	5	2	0	2	2	112	82	118	80	110	80	4,59	1,51	168,5	82,7	1997	0,78	2,73	2
6	2	34	5	3	2	2	2	110	68	110	72	110	70	4,1	0,98	160	95,5	1997	1,93	2,25	2
6	2	47	5	2	22	9	2	132	86	126	82	116	76	5,78	1,86	161,3	64,5	1997	0,88	3,52	2
6	2	32	6	1	6	2	2	120	80	112	80	110	80	6,49	1,76	160	74,6	1997	1,52	4,03	2
6	1	52	3	2	0	2	2	110	78	118	78	114	78	6,23	1,52	174	71	1997	2,08	3,77	2
6	2	63	4	1	15	1	1	114	70	110	66	114	64	5,57	0,94	161,5	100,5	1997	4,63	0	2
6	2	54	5	2	0	2	2	118	68	116	70	118	70	6,48	1,48	156	72	1997	1,8	4,18	2
6	1	63	3	2	0	1	1	214	130	210	128	200	120	5,52	0,97	171	118	1997	2,14	3,58	2
6	1	63	1	2	0	2	2	130	84	124	88	120	80	8,18	1,18	175	76,3	1997	2,74	5,76	2
6	2	30	3	2	0	2	2	118	72	110	68	110	70	5,09	1,97	161,5	54,5	1997	1,09	2,62	2
6	1	58	5	2	0	2	2	138	86	142	80	138	82	5,73	1,32	181	100,5	1997	2,4	3,32	2
6	2	58	5	2	0	1	1	148	88	144	84	140	84	7,62	1,32	157,5	80	1997	5,44	0	2
6	2	62	3	2	0	1	1	100	100	188	92	188	90	6,87	1,51	157,2	55,2	1997	2,97	4,01	2
6	2	53	3	1	8	2	2	120	74	110	74	110	72	4,65	1,09	158	62,6	1997	1,88	2,7	2
6	2	43	3	1	15	2	2	100	72	98	70	102	68	4,28	1,91	170	82,2	1997	1,41	1,73	2
6	1	51	1	3	0	2	2	124	90	122	92	124	92	6,28	1,33	178	84	1997	1,98	4,05	2
6	2	55	5	1	15	2	2	150	80	150	80	142	78	5,61	1,22	158	71,5	1997	2,18	3,4	2
6	2	44	3	1	10	2	2	122	70	116	70	114	70	4,97	1,37	162,5	58,3	1997	1,37	2,98	2
6	1	47	5	2	0	1	2	152	106	154	104	154	104	7,32	1,32	169,5	78,5	1997	4,43	3,99	2
6	2	42	5	1	10	2	2	140	90	130	86	130	90	4,51	1,5	162	89	1997	0,94	2,59	2
6	2	25	3	2	0	2	2	102	78	100	80	108	80	4,19	1,29	169	59,4	1997	1,07	2,41	2
6	1	36	5	1	10	2	2	102	78	110	72	110	74	4,04	1,62	173	90	1997	1,05	1,94	2
6	1	60	1	3	0	2	2	130	82	140	80	130	84	5,43	1,26	159,5	60,5	1997	1,85	3,33	1
6	2	56	5	2	0	2	2	134	80	134	80	130	80	5,87	1,2	173	94,5	1997	3,59	3,04	2
6	2	64	4	2	0	1	1	168	88	170	90	170	88	5,97	1,23	161,5	87	1997	2,54	3,59	2
6	1	50	3	2	0	1	1	150	98	150	96	148	96	7,9	1,13	175	85,6	1997	3,06	5,37	2
6	1	56	3	2	0	2	2	136	84	128	78	130	80	5,69	1,36	181	91,5	1997	1,07	3,84	1
6	2	59	4	2	0	1	1	126	80	122	80	120	80	5,72	1,07	158,5	96	1997	1,5	3,98	0
6	1	62	5	1	20	2	2	180	100	180	100	180	100	6,93	2	167	61	1997	1,06	4,45	2
6	2	45	3	2	0	2	2	124	86	120	80	120	84	5,5	1,69	161	65	1997	2,19	2,81	2
6	2	34	5	1	10	2	2	102	72	100	64	100	64	4,96	1,07	166	52,5	1997	0,96	3,45	2
6	1	46	3	1	20	2	2	130	86	126	94	122	90	6,78	1,03	182	124,5	1997	2,72	4,51	2
6	1	29	5	2	0	2	2	110	78	112	72	108	74	4,25	0,75	169,5	74,4	1997	2,87	2,19	2
6	1	50	5	1	20	2	2	138	88	132	90	132	86	5,12	0,89	166,5	53	1997	2,35	3,16	2
6	1	58	3	3	0	1	2	150	98	140	90	138	90	5,42	1,82	166,5	78	1997	1,05	3,13	2
6	1	60	3	2	0	2	2	130	78	122	78	120	80	4,24	1,27	182,5	82,5	1997	1,45	2,31	2
6	2	60	5	1	1	2	2	130	84	124	86	128	82	5,31	1,65	158,5	55,5	1997	0,96	3,22	2
6	2	46	4	1	7	1	1	140	92	132	86	128	82	5,41	1,26	156	66,5	1997	1,97	3,25	2
6	1	58	5	2	0	1	1	146	90	144	90	136	92	6,34	1,35	177,5	78,3	1997	1,75	4,19	2
6	1	49	3	1	10	1	2	130	88	120	84	120	88	4	0,97	173	97,3	1997	1,34	2,42	2
6	1	32	6	2	0	2	2	110	80	112	82	110	78	4,64	1,17	172	82,6	1997	2,48	2,34	2
6	2	55	4	1	10	2	2	116	78	112	80	114	76	8,2	1,06	163,5	73	1997	2,7	5,91	2
6	1	50	5	2	0	9	2	142	96	138	96	132	94	6,33	0,97	174,5	86	1997	2,69	4,14	2
6	1	53	3	1	20	2	2	130	88	122	82	120	80	6,14	1,01	179	80,6	1997	2,15	4,15	2
6	2	43	5	2	0	2	2	104	80	106	80	104	78	4,76	1,72	168,5	59,8	1997	1,79	2,23	2
6	2	43	4	2	0	2	2	100	68	100	64	100	68	3,69	0,88	162,5	56,5	1997	1,06	2,33	2
6	1	54	3	2	0	2	2	120	80	116	80	118	80	4,12	1,27	167,5	69	1997	1,05	2,37	2
6	2	51	3	2	0	2	2	120	82	120	76	120	80	4,24	1,43	159,5	60	1997	0,69	2,5	2
6	1	47	5	1	12	2	2	138	96	130	94	128	92	6,01	0,85	175,5	76	1997	2,44	4,06	2
6	1	40	3	2	0	1	2	120	92	128	90	124	90	4,51	1,32	188	96,8	1997	1,46	2,53	2
6	1	33	5	1	20	2	2	116	68	114	70	110	64	3,47	1,38	179	62,3	1997	1,18	1,55	2
6	2	35	3	1	10	2	2	120	78	114	74	114	78	3,57	1,67	176,5	62,5	1997	0,76	1,55	2
6	2	50	3	2	0	1	2	130	90	126	86	122	86	6,09	1,24	163,5	81,8	1997	3,77	3,14	2
6	1	34	5	1	15	2	2	110	82	112	80	110	80	3,69	1,44	181,5	77,8	1997	1,25	1,69	2
6	1	34	1	3	0	2	2	120	84	120	82	120	80	4,13	1,24	179,5	72,9	1997	1,29	2,31	2
6	1	37	5	2	0	2	2	122	84	118	80	118	78	3,5	1,28	163,5	60,5	1997	0,86	1,83	2
6	2	35	2	2	0	2	2	114	84	110	84	120	82	3,59	1,21	163	96,2	1997	0,78	2,02	2
6	1	46	1	2	0	1	1	170	106	168	104	150	100	5,62	1,1	171	96,5	1997	1,76	3,72	2
6	2	47	5	2	0	2	2	154	92	144	90	148	90	3,99	1,88	167,5	66	1997	0,85	1,72	2
6	1	46	3	1	10	1	1	130	94	132	94	134	90	4,42	0,91	175	87	1997	2,66	2,31	2
6	1	40	5	2	0	2	2	128	82	128	78	126	80	6,79	1,31	179,5	80	1997	2,04	4,55	2
6	1	51	1	2	0	1	1	132	92	130	90	128	90	6,01	1,21	176,7	117,4	1997	2,3	3,76	2
6	1	60	5	3	20	2	2	140	90	132	90	138	86	5,51	1,36	169	90,8	1997	1,52	3,46	2
6	2	45	1	2	0	2	2	110	70	100	68	100	70	5,57	1,95	164,5	57,5	1997	1,8	2,81	2
6	1	34	5	1	10	2	2	130	92	124	92	126	90	6,86	1,28	177,5	85	1997	1,74	4,79	2
6	1	54	5	2	0	2	2	120	74	120	76	112	70	4,15	1,48	174	63,5	1997	0,86	2,27	2
6	1	52	1	3	10	2	2	120	80	114	78	120	74	6,45	1,66	165,7	67,3	1997	1,7	4,01	2
6	2	46	1	3	10	2	2	104	76	102	72	100	72	5,81	1,47	167	79,5	1997	1,46	3,67	2
6	2	50	1	3	10	2	2	128	78	124	72	120	74	5,06	1,84	171	67,5	1997	1,37	2,6	2
6	1	60	3	3	0	1	1	210	110	200	106	180	104	3,49	1,21	171	93,3	1997	1,53	1,59	2
6	2	64	5	2	0	2	3	120	74	120	72	120	74	5,54	1,68	157,5	80	1997	0,59	3,59	2
6	1	27	5	1	13	1	2	138	80	134	86	134	82	4,98	0,89	176	95	1997	2,3	3,04	2
6	1	64	5	1	15	1	1	120	74	122	72	120	74	4,61	1,26	171	84	1997	1,71	2,57	2
6	1	55	2	3	10	1	1	150	90	138	84	134	80	4,33	1,94	179,5	86,6	1997	0,92	1,97	1
6	2	60	3	1	20	1	1	122	72	116	70	116	68	7,99	1,31	158	62	1997	1,9	5,81	2
6	1	35	3	3	0	2	2	110	62	108	64	100	64	4,4	1,26	178	78	1997	1,53	2,45	2
6	2	33	3	2	0	2	2	110	80	114	82	0	0	4,21	1,56	172	55,8	1997	0,95	2,22	2
6	1	44	5	2	0	2	2	126	98	126	92	124	90	5,12	1,02	181	101,6	1997	2,11	3,14	2
6	1	46	1	2	0	1	2	130	92	124	96	122	94	4,51	0,76	176,4	91,5	1997	1,66	3	2
6	1	48	5	3	30	2	2	132	98	132	92	128	98	5,95	1,31	176	80,3	1997	2,78	3,37	2
6	1	63	3	3	15	2	2	166	94	168	94	168	90	6,43	1,49	165,5	77,5	1997	3,29	3,44	2
6	1	25	3	2	0	2	2	142	90	128	80	122	76	3,33	0,9	181	80,4	1997	1	1,97	2
6	2	38	3	2	0	1	2	126	84	122	86	124	84	5,76	1,29	171,5	79	1997	1,46	3,8	2
6	1	47	3	3	0	1	2	142	96	140	90	140	90	3,87	1,53	184,5	82,7	1997	0,62	2,06	2
6	2	42	5	2	0	2	2	130	86	122	90	120	90	7,67	1,5	158	55,3	1997	1,26	5,6	2
6	1	57	5	2	0	9	2	158	88	152	88	146	88	8,11	1,13	176,5	103	1997	3,25	5,5	2
6	1	35	3	1	10	2	2	110	80	102	80	104	78	6,38	1,19	167	86,4	1997	1,64	4,44	2
6	2	50	4	1	20	2	2	164	94	130	90	134	90	6,05	1,24	155,2	73	1997	2,85	3,51	2
6	2	49	5	1	15	2	2	120	72	112	72	118	74	6,6	1,28	165	56,2	1997	1,51	4,64	2
6	1	60	5	3	0	1	1	140	90	144	88	138	90	5,55	1,19	167	77	1997	2,86	3,06	2
6	2	58	6	2	0	1	1	136	88	128	82	126	80	7,05	1,38	168	85,5	1997	5,07	0	2
6	1	33	3	3	0	1	2	120	90	120	88	124	88	6,75	1,13	172	79	1997	3,11	4,2	2
6	2	33	3	2	0	2	2	132	88	124	84	120	82	4,21	1,69	172	61,3	1997	0,84	2,14	2
6	2	25	5	2	0	2	2	106	70	100	70	102	70	3,99	1,68	144	49	1997	0,9	1,91	2
6	1	52	5	3	0	2	2	110	80	108	80	102	80	5,71	1,33	181,5	87	1997	2,28	3,34	2
6	2	50	3	1	15	1	1	114	82	112	80	114	80	4,95	1,65	162	75,2	1997	1,37	2,68	1
6	1	48	5	1	30	2	2	120	80	120	80	122	82	6,51	1,39	170	73	1997	1,94	4,24	2
6	1	27	5	3	10	2	2	126	78	124	80	124	80	4,34	1,16	171,5	78	1997	2,07	2,24	2
6	2	51	3	2	0	2	2	128	72	130	76	118	74	6,74	1,56	161	67	1997	1,21	4,63	2
6	1	34	1	2	0	2	2	130	78	132	80	132	82	5,5	1,24	183,5	79	1997	2,14	3,29	2
6	1	58	5	2	0	2	2	168	72	146	70	150	72	5,7	1,26	162	74,7	1997	1,49	3,76	2
6	1	57	3	1	20	1	2	140	90	140	92	140	88	6,42	1,11	172	81,3	1997	3,21	3,86	2
6	2	51	3	1	10	1	2	120	80	122	82	116	86	3,84	1,86	155	50,7	1997	0,51	1,75	2
6	2	63	4	2	0	1	1	130	88	124	80	124	82	7,23	1,34	148	66	1997	3,15	4,46	1
6	1	56	1	2	0	2	2	130	84	130	70	130	70	5,12	1,36	175,5	82,9	1997	1,53	3,07	2
6	2	34	1	1	10	2	2	124	78	124	76	120	74	4,44	1,47	176	69,3	1997	0,94	2,54	2
6	1	30	1	1	8	2	2	120	86	116	78	120	76	4,4	1,35	177,5	78	1997	1,21	2,49	2
6	1	61	5	3	0	1	1	164	100	150	92	150	94	4,68	1,1	173,5	97	1997	2,63	2,38	2
6	2	42	3	1	10	2	2	100	64	100	64	100	62	4,06	1,61	156	59	1997	0,78	2,1	2
6	2	52	3	2	0	2	2	118	78	118	80	120	80	7,07	2,21	154,5	62	1997	2,08	3,91	2
6	1	43	5	1	15	1	2	150	98	152	96	142	96	5,19	1,19	189	85,3	1997	1,73	3,22	2
6	1	29	3	2	0	2	2	124	90	124	94	126	94	6,58	1,18	182,3	77,5	1997	2,5	4,26	2
6	2	33	1	2	0	1	2	130	90	124	90	138	92	4,46	2,12	167	61,5	1997	0,59	2,07	1
6	2	32	1	2	0	1	2	112	80	118	82	120	84	4,19	1,57	168	58,3	1997	0,6	2,35	2
6	2	49	3	1	5	2	2	120	82	120	80	120	80	6,04	1,87	169	72,3	1997	2,47	3,05	2
6	2	46	5	2	0	1	1	150	90	144	90	140	88	4,84	1,66	169,5	97,6	1997	1,28	2,59	2
6	1	49	5	3	15	2	2	138	88	130	86	130	86	4,44	1,12	190	123,4	1997	1,64	2,58	2
6	2	56	3	2	0	2	2	136	80	118	70	118	68	8,2	1,99	163,5	58	1997	1,49	5,53	2
6	1	27	1	2	0	2	2	142	92	140	96	130	94	4,2	1,33	172,5	78	1997	0,85	2,49	2
6	2	31	3	2	0	2	2	100	66	100	70	100	72	4,74	1,73	168,5	64,3	1997	0,89	2,6	2
6	2	46	5	1	12	2	2	148	100	140	98	144	98	4,17	1,11	159,5	103	1997	1,63	2,32	2
6	2	29	3	2	0	2	2	110	80	106	76	110	72	4,95	1,46	160	60,3	1997	0,85	3,11	2
6	1	34	5	2	0	2	2	132	82	132	84	126	84	7,22	1,84	180,5	90,9	1997	2,27	4,34	2
6	2	44	5	2	0	2	2	112	78	112	74	110	68	5,09	1,97	166,5	57,5	1997	0,68	2,81	2
6	2	52	3	2	0	2	2	140	74	130	72	130	70	5,06	1,04	167,5	98,5	1997	1,45	3,36	2
6	2	39	5	2	0	2	2	112	66	108	66	110	68	5,59	1,26	168	83,7	1997	2,23	3,31	2
6	2	26	3	1	2	2	2	106	62	106	66	102	66	4,64	1,22	171	65	1997	0,91	3	0
6	1	44	1	2	0	1	2	114	74	118	78	116	76	4,76	1,74	175	82,8	1997	1,19	2,47	2
6	1	55	5	3	10	2	2	106	72	106	74	102	70	5,08	1,12	181	97	1997	1,95	3,07	2
6	2	46	5	1	6	2	2	124	82	114	78	124	80	6,92	2,16	155	57,8	1997	1,21	4,2	2
6	1	42	3	3	0	1	2	130	94	124	86	130	90	4,56	1,15	191,5	91,5	1997	2,5	2,27	2
6	2	39	4	1	10	1	3	110	70	112	68	110	70	6,52	1,41	158,5	74,5	1997	1	4,66	1
6	2	51	4	1	10	1	1	146	94	136	86	134	90	7,56	1,23	150,5	57	1997	2,34	5,27	2
6	2	47	5	1	10	2	2	108	66	106	68	110	66	5,86	1,63	162	59,7	1997	1,14	3,72	2
6	2	40	5	1	15	2	2	194	70	92	68	94	70	9,39	2,16	159	55	1997	2,06	6,29	2
6	2	51	4	2	0	2	2	132	90	128	82	126	82	5,18	1,29	158,5	81	1997	1,14	3,37	2
6	2	58	3	1	10	1	1	136	90	140	90	136	86	6,35	1,69	158,5	53,8	1997	1,1	4,16	2
6	2	43	5	1	20	1	1	130	94	124	92	130	94	4,47	1,2	164	61,3	1997	1,07	2,78	2
6	2	34	3	0	0	2	2	150	88	146	88	140	88	5,57	1,66	167	88	1997	0,93	3,49	2
6	2	54	3	3	10	2	2	174	98	162	98	154	100	8,31	1,24	159	75,8	1997	3,32	5,56	2
6	1	56	3	1	25	2	2	160	90	158	80	158	88	7,43	2,14	165	62,5	1997	1,66	4,53	2
6	1	36	5	2	0	2	2	122	80	116	80	114	80	5,97	1,21	183,7	89	1997	1,79	3,94	2
6	2	57	4	2	0	1	2	140	86	138	90	140	90	7,59	1	151	90,2	1997	5,89	0	2
6	2	32	4	1	15	2	2	100	60	100	56	100	60	3,91	1,19	160	57	1997	1,01	2,26	2
6	1	64	3	3	40	2	2	140	78	130	76	126	72	4,21	1,64	167,5	70	1997	2,28	1,54	2
6	2	62	5	2	0	1	1	160	90	130	84	130	84	10,04	1,32	155	85	1997	3,06	7,33	2
6	1	34	3	1	10	1	1	156	104	150	104	152	106	5,14	1,01	169,5	73,8	1997	2,34	3,06	2
6	2	36	3	2	0	2	2	124	78	122	76	118	78	4,83	1,95	171	65,4	1997	0,72	2,55	2
6	1	52	5	1	20	1	2	144	82	136	80	138	84	4,38	1,16	173	81,6	1997	3,32	1,72	2
6	1	42	5	1	10	2	2	120	80	120	80	124	80	6,05	1,49	171,7	68	1997	1,38	3,93	2
6	2	53	4	2	0	1	1	160	100	166	98	164	100	6,66	2,18	149	62,9	1997	5,61	0	2
6	1	33	4	1	2	2	2	140	84	134	86	130	84	5,09	0,96	170,5	93	1997	1,95	3,25	2
6	1	56	3	1	4	2	2	120	90	120	86	120	86	5,22	0,8	178	83,4	1997	2,02	3,5	2
6	1	54	3	2	0	2	2	118	72	112	78	110	74	4,25	1,25	176	60,5	1997	0,61	2,72	2
6	1	26	5	2	0	1	2	142	82	140	78	136	74	5,05	1,45	179,5	69,4	1997	1,01	3,14	2
6	2	31	3	2	0	2	2	100	80	100	74	98	70	4,26	1,72	152,5	66	1997	1,63	1,8	2
6	2	53	5	2	0	2	2	140	90	136	86	140	86	6,54	1,34	156	74,5	1997	2,53	4,06	2
6	2	36	5	1	10	2	2	114	80	110	80	110	76	7,94	1,21	163	70,5	1997	2,52	5,59	2
6	2	39	5	1	15	2	2	118	88	114	88	114	86	6,17	1,8	160	61,6	1997	1,42	3,73	2
6	2	55	3	1	10	1	1	176	104	170	104	172	104	5,82	1,48	155	59,9	1997	1,55	3,64	2
6	1	62	5	3	0	9	3	170	100	170	96	170	100	6,48	0,81	0	0	1997	4,98	0	2
6	1	38	5	1	4	1	1	142	98	142	98	142	98	6,81	1,2	172,5	90,9	1997	1,8	4,8	2
6	2	28	5	1	10	2	2	126	76	120	72	120	74	4,08	1,46	162	46,2	1997	1,73	1,83	2
6	1	31	1	2	0	2	2	128	94	126	88	128	90	7,8	1,5	176	79,8	1997	1,4	5,67	2
6	1	40	5	1	11	2	2	130	88	122	88	120	88	6,22	1,18	179,5	81,6	1997	2,68	3,82	2
6	1	51	5	3	20	2	2	132	90	132	90	124	88	6,52	1,15	173,5	88,7	1997	3,7	3,69	2
6	1	41	5	1	30	2	2	134	96	130	94	132	92	6,57	1,83	170,6	71,9	1997	2,05	3,8	2
6	2	32	1	1	2	2	2	120	86	124	84	126	86	4,9	1,29	175,5	91,5	1997	1,06	3,12	2
6	1	39	5	2	0	2	2	132	82	130	86	130	84	4,53	0,69	188,2	87,7	1997	2,79	2,57	2
6	2	37	5	2	0	2	2	160	96	148	88	146	86	5,45	2,16	155,5	63,3	1997	0,86	2,9	2
6	2	32	4	1	10	2	2	122	82	124	88	119	86	5,24	1,23	153,5	94,6	1997	1,24	3,45	2
6	1	47	2	2	0	2	2	120	90	116	86	116	88	4,5	1,02	174,5	77,5	1997	2,32	2,43	2
6	1	59	3	3	0	2	2	120	74	118	70	120	70	7,13	1,41	172,5	72,6	1997	1,19	5,18	2
6	2	46	5	1	2	9	2	118	66	116	68	110	68	3,68	1,46	163	70	1997	2,72	0,98	2
6	2	32	3	2	0	1	2	140	84	130	80	130	84	4,18	2,24	172,5	64,9	1997	0,81	1,56	2
6	2	60	5	2	0	1	1	156	84	142	80	140	80	6,07	0,99	151	70	1997	3,76	3,38	2
6	1	62	4	3	20	2	2	160	82	160	88	156	88	6,4	1,1	164	66,5	1997	2,2	4,3	2
6	1	27	3	2	0	2	2	132	82	130	80	132	78	4,31	1,23	183,5	85	1997	1,39	2,45	2
6	2	34	3	2	0	1	2	136	88	134	90	130	84	4,02	1,52	178	73,5	1997	1,05	2,03	2
6	1	44	5	1	20	2	2	162	94	140	92	138	92	4,12	1,42	180,5	90,8	1997	1,38	2,08	2
6	1	52	3	3	5	2	2	140	82	140	86	142	84	5,17	1,42	171,5	70,4	1997	1,5	3,06	2
6	1	50	5	1	20	9	2	170	76	160	78	160	76	3,78	1,85	180	71,1	1997	0,84	1,55	2
6	1	60	5	3	20	1	1	140	88	128	86	126	86	7,71	1,34	167	102,1	1997	5,26	0	2
6	1	43	3	1	25	2	2	120	80	120	76	114	74	6,02	1,25	187,5	76,4	1997	1,04	4,29	2
6	1	25	5	2	0	2	2	150	88	148	78	142	78	4,7	1,36	182	84,5	1997	0,76	2,99	2
6	2	51	3	2	0	2	2	120	86	126	84	124	80	6,76	1,46	161,5	104,4	1997	1,77	4,49	2
6	1	37	5	1	30	2	2	142	100	140	100	140	102	5,47	1,36	180	89	1997	3,01	2,74	2
6	2	57	4	1	15	1	1	180	100	170	96	160	96	7,53	2,56	167	75,5	1997	1,1	4,47	2
6	2	46	5	2	0	1	1	134	102	140	100	136	96	4,13	1,29	166,5	98,8	1997	2,01	1,93	2
6	1	28	5	1	20	2	2	140	88	140	84	140	84	5,89	1,52	180	80,4	1997	4,39	2,38	1
6	1	29	3	1	20	2	2	112	76	110	74	110	76	5,32	1,32	187,5	109,5	1997	1,17	3,46	2
6	1	53	5	3	0	1	1	162	90	160	90	160	90	5,49	2,57	177	98	1997	1,38	2,29	2
6	1	27	5	1	10	1	1	152	94	146	96	146	96	5,71	1,2	178,5	111,8	1997	3,51	2,91	2
6	2	49	3	2	0	2	2	140	96	134	84	134	88	5,84	1,09	175,5	106,4	1997	2,24	3,72	2
6	1	59	5	3	20	2	2	160	78	152	80	140	80	4,92	1,01	169	76,6	1997	1,22	3,35	2
6	2	40	5	1	20	2	2	102	64	104	66	100	64	4,39	1,75	173,5	65,7	1997	0,77	2,29	2
6	1	48	5	2	0	2	2	129	92	122	90	120	90	5,6	1,33	167	66,9	1997	1,07	3,78	2
6	2	64	5	2	0	2	2	120	70	124	70	120	68	6	2,34	155	51,6	1997	0,96	3,22	1
6	1	46	5	1	20	1	2	120	90	120	86	120	86	4,57	1,09	193	84,4	1997	1,53	2,78	2
6	2	57	5	2	0	1	1	154	98	158	98	148	96	6,62	0,96	167,5	127,7	1997	1,85	4,82	2
6	2	64	1	2	0	2	2	120	82	120	84	120	80	6,02	1,73	151	63,1	1997	1,61	3,56	1
6	1	41	1	2	0	2	2	142	90	140	84	140	86	5,46	1,2	177	74,4	1997	1,62	3,52	2
6	2	45	5	1	10	2	2	164	116	164	110	0	0	7,83	2,59	161	76,5	1997	1,29	4,65	2
6	1	59	5	3	0	2	2	140	88	140	90	140	92	5,68	2,11	173	60,3	1997	0,92	3,15	2
6	1	48	5	3	0	2	2	134	100	128	100	130	102	6,07	1,54	176,5	100,5	1997	2,92	3,2	2
6	2	44	1	2	0	2	2	114	76	112	74	110	70	4,07	1,89	171	61,5	1997	0,47	1,97	2
6	2	43	5	1	10	2	2	122	78	116	78	110	78	4,39	1,5	169	66,2	1997	1,35	2,27	2
6	2	50	4	2	0	2	2	110	74	108	70	110	70	6,33	1,81	158	61,6	1997	1,2	3,98	2
6	2	52	4	2	0	1	1	168	94	164	92	162	92	5,82	1,32	158,5	91,8	1997	1,19	3,95	1
6	1	41	3	1	15	2	2	132	86	124	84	124	86	6,23	1,25	178	96,6	1997	2,96	3,64	2
6	2	31	3	2	0	2	2	120	84	116	86	114	86	4,83	2,5	171,5	58,2	1997	0,66	2,03	2
6	2	59	1	2	0	2	2	122	74	116	74	114	76	6,29	1,76	160	61,4	1997	1,13	4,02	2
6	2	42	4	1	10	2	2	130	88	124	88	124	82	6,79	2,2	167,5	72,1	1997	1,11	4,09	2
6	1	35	4	1	10	9	2	120	80	116	76	118	76	4,61	0,84	168,5	69,2	1997	3,87	2,01	2
6	2	29	5	2	0	2	2	120	86	122	88	122	88	4,46	1,56	164,5	104,7	1997	0,7	2,58	2
6	2	44	4	2	0	1	1	164	98	160	92	160	96	4,52	1,31	166,5	120,8	1997	1,38	2,58	2
6	1	26	1	2	0	1	2	120	82	120	80	118	82	5,13	1,53	192,5	90,4	1997	1,45	2,93	2
6	2	41	3	1	20	2	2	110	80	102	74	104	70	4,18	1,43	173	72,4	1997	0,8	2,39	2
6	1	40	5	1	15	2	2	130	84	122	84	118	82	4,79	1,29	166,5	53,8	1997	1,24	2,93	2
6	1	45	1	2	0	2	2	118	84	120	78	120	80	4,63	1,41	185	93	1997	0,8	2,85	2
6	2	51	5	1	10	1	2	154	90	140	88	142	88	5,18	1,38	161,5	84,3	1997	1,31	3,21	2
6	2	50	3	2	0	2	2	126	86	124	78	122	78	5	1,84	166	67,4	1997	0,84	2,78	2
6	1	47	5	1	20	1	2	138	94	138	90	98	68	5,97	0,89	176,5	88,2	1997	2,77	3,83	2
6	1	61	3	1	5	1	1	148	100	138	98	142	98	5,79	1,03	185,5	100,8	1997	3,64	3,11	2
6	1	56	1	1	15	2	2	152	94	154	100	150	100	6,65	1,27	171,5	95,8	1997	3,24	3,91	2
6	1	28	5	1	10	9	2	112	72	110	68	110	70	4,6	1,94	182,5	72,3	1997	0,69	2,34	2
6	2	52	1	2	0	2	2	116	70	110	70	110	70	4,74	1,75	165,5	48,5	1997	0,7	2,67	0
6	1	31	3	2	3	2	2	130	80	124	80	120	78	4,21	1,82	172	74,8	1997	0,54	2,14	2
6	1	35	1	2	0	2	2	118	70	112	76	112	78	3,66	1,07	175,5	72,8	1997	1,19	2,05	2
6	1	57	5	3	40	1	1	124	66	112	64	110	60	7,22	1,41	171	70	1997	2,08	4,87	2
6	2	26	5	2	0	2	2	118	72	112	70	110	72	3,79	1,53	174	72,9	1997	0,93	1,83	2
6	2	29	3	2	0	2	2	110	78	110	80	110	76	4,54	1,6	161	63,5	1997	0,82	2,57	2
6	1	56	3	1	20	2	2	136	84	130	80	124	80	4,85	0,98	175	94,7	1997	1,6	3,14	2
6	1	43	3	3	0	2	2	130	90	128	88	120	76	4,19	1,25	176,5	79,9	1997	1,14	2,43	2
6	2	52	3	2	0	1	1	140	90	138	90	144	88	4,45	1,12	168	107	1997	2,24	2,31	2
1	2	64	4	2	0	2	2	130	72	130	70	0	0	5,3	1,73	163	63,3	1992	0	0	0
1	2	62	4	2	0	1	1	158	106	154	104	0	0	9,6	1,86	160	66	1992	0	0	1
1	1	62	3	2	0	2	2	132	88	130	86	0	0	5,8	1,36	171	84,2	1992	0	0	0
1	2	59	1	2	0	2	2	138	88	136	85	0	0	6,7	1,23	164	77	1992	0	0	2
1	2	59	2	1	18	2	2	140	70	140	66	0	0	7,2	1,13	159	75	1992	0	0	0
1	2	57	3	2	0	1	2	142	92	144	94	0	0	6,5	1,39	158	79	1992	0	0	0
1	2	54	4	1	10	1	1	184	118	188	118	0	0	5,3	1,5	164	88,3	1992	0	0	0
1	2	53	4	1	20	1	2	154	86	156	86	0	0	9,9	1,06	163	88,8	1992	0	0	0
1	1	51	1	1	20	2	2	142	82	136	80	0	0	5,5	1,16	174	84,4	1992	0	0	0
[truncated: 13,657 more rows]
